# Supplementary material for: S-adenosylmethionine synthases specify distinct H3K4me3 populations and gene expression patterns during heat stress
Source: eLife. 2023 Feb 9;12:e79511. doi: 10.7554/eLife.79511 (PMC9984191; doi:10.7554/eLife.79511)
Supplement: Supplementary file 3. — Tabs A-F: Cut and Tag peaks from Control, sams-1 and sams-4 RNAi animals at 15 and 37 degrees determined by HOMER. Tabs G-I: Enriched categories from WormCat. Color denoted categories with a p value of less than 0.01 NS is not significant, NV is no value, RGS is regulated gene set. [file elife-79511-supp3.xlsx]

## Sheet: Legend
Supplementary File 3: Tabs A-F: Cut and Tag peaks from Control, sams-1 and sams-4 RNAi animals at 15 and 37 degrees determined by HOMER. Tabs G-I: Enriched categories from WormCat. Color denoted categories with a p value of less than 0.01 NS is not significant, NV is no value, RGS is regulated gene set.
Index of Tabs
A. Control_15
B. Control_37
C. S1_15
D. S1_37
E. S4_15
F. S4_37
G. Cat1
H. Cat2
I. Cat3

## Sheet: A. Control_15
	seqnames	start	end	width	strand	V4		V5	annotation	geneChr	geneStart	geneEnd	geneLength	geneStrand	geneId	transcriptId	distanceToTSS	Wormbase_ID	SYMBOL	GENENAME	peaks present in sams-1.15	peaks present in sams4.15	genesup.ev.37	genes.up.34
5161	chrIV	7957472	7962643	5172	+	exon	NM_001047474, exon 6 of 11)	4693.06	Promoter	4	7957580	7961663	4084	1	177591	NM_001047473	0	Multiple entries : 2	csr-1	Piwi domain-containing protein	Multiple entries : 2	Multiple entries : 2	#N/A	#N/A
5170	chrIV	393169	395852	2684	+	exon	NM_171242, exon 2 of 4)	4001.34	Promoter	4	394055	396248	2194	1	176863	NM_171242	0	Multiple entries : 2	nog-1	Nucleolar GTP-binding protein 1	Multiple entries : 2	Multiple entries : 2	#N/A	#N/A
3491	chrIII	13620641	13623892	3252	+	promoter-TSS	NM_067410)	2817.48	Promoter	3	13614861	13622223	7363	2	176794	NM_067410	0	Multiple entries : 2	hip-1	TPR_REGION domain-containing protein	Multiple entries : 2	Multiple entries : 2	#N/A	#N/A
116	chrI	7554466	7558613	4148	+	exon	NM_059712, exon 6 of 10)	1879.4	Promoter	1	7555001	7559456	4456	1	172508	NM_059712	0	Multiple entries : 2	chs-1	Chitin synthase chs-1	Multiple entries : 2	Multiple entries : 2	#N/A	#N/A
208	chrI	9937949	9940030	2082	+	promoter-TSS	NM_060228)	1186.32	Promoter	1	9936257	9938153	1897	2	172850	NM_060228	0	Multiple entries : 2	mekk-3	Protein kinase domain-containing protein	Multiple entries : 2	Multiple entries : 2	#N/A	#N/A
1975	chrII	14356460	14359172	2713	+	promoter-TSS	NM_064583)	1129.93	Promoter	2	14350877	14357530	6654	2	175091	NM_064583	0	Multiple entries : 2	agl-1	4-alpha-glucanotransferase	Multiple entries : 2	Multiple entries : 2	#N/A	#N/A
223	chrI	5304605	5309020	4416	+	intron	NR_131382, intron 7 of 13)	1125.53	Promoter	1	5301768	5304405	2638	2	3565337	NM_182023	-200	Multiple entries : 2	let-526	ARID domain-containing protein	Multiple entries : 2	Multiple entries : 2	#N/A	#N/A
8301	chrX	6806300	6809168	2869	+	promoter-TSS	NR_102186)	714.157	Promoter	6	6809104	6816697	7594	1	180949	NM_076744	0	Multiple entries : 2	atg-2	Autophagy-related protein 2	Multiple entries : 2	Multiple entries : 2	#N/A	#N/A
5528	chrIV	9981590	9982936	1347	+	promoter-TSS	NM_069397)	611.9	Promoter	4	9980843	9982266	1424	2	177853	NM_069397	0	Multiple entries : 2	rrp-1	Ribosomal RNA processing protein 1 homolog	Multiple entries : 2	Multiple entries : 2	#N/A	#N/A
7077	chrV	6551702	6552209	508	+	promoter-TSS	NM_001313205)	514.567	Promoter	5	6552348	6560196	7849	1	192080	NM_001313205	-139	Multiple entries : 2	twk-10	TWiK family of potassium channels	Multiple entries : 2	Multiple entries : 2	#N/A	#N/A
4091	chrIII	8645817	8646450	634	+	Intergenic		421.975	Distal Intergenic	3	8634580	8643722	9143	2	192073	NM_066502	-2095	Multiple entries : 2	twk-7	TWiK family of potassium channels protein 7	Multiple entries : 2	Multiple entries : 2	#N/A	#N/A
2412	chrII	11484509	11485370	862	+	promoter-TSS	NM_001026724)	417.85	Promoter	2	11483288	11484847	1560	2	174756	NM_001026724	0	Multiple entries : 2	twk-5	TWiK family of potassium channels	Multiple entries : 2	Multiple entries : 2	#N/A	#N/A
7274	chrV	18490420	18490945	526	+	Intergenic		367.75	Promoter	5	18492306	18507934	15629	1	180203	NM_001029088	-1361	Multiple entries : 2	slo-1	BK channel;Calcium-activated potassium channel slo-1	Multiple entries : 2	Multiple entries : 2	#N/A	#N/A
8791	chrX	7430432	7430942	511	+	promoter-TSS	NM_076856)	330.8	Promoter	6	7431474	7433340	1867	1	180999	NM_076856	-532	Multiple entries : 2	clc-2	Clc-like protein 2	Multiple entries : 2	Multiple entries : 2	#N/A	#N/A
4309	chrIII	688202	688712	511	+	promoter-TSS	NM_001026010)	324.9	Promoter	3	689169	715527	26359	1	175226	NM_001026010	-457	Multiple entries : 2	elf-1	ETS domain-containing protein	Multiple entries : 2	Multiple entries : 2	#N/A	#N/A
6023	chrIV	9734813	9735339	527	+	intron	NM_069331, intron 1 of 10)	290.5	Promoter	4	9732018	9733928	1911	2	177807	NM_001306954	-885	Multiple entries : 2	cka-1	Choline Kinase A	Multiple entries : 2	Multiple entries : 2	#N/A	#N/A
4464	chrIII	13619783	13620481	699	+	exon	NM_001027588, exon 5 of 6)	278.85	Exon (NM_001027587/176795, exon 5 of 6)	3	13614861	13622223	7363	2	176794	NM_067410	1742	Multiple entries : 2	hip-1	TPR_REGION domain-containing protein	Multiple entries : 2	Multiple entries : 2	#N/A	#N/A
4499	chrIII	3601281	3601799	519	+	intron	NM_065332, intron 1 of 9)	269.3	Intron (NM_065331/175463, intron 8 of 16)	3	3599201	3611564	12364	1	175463	NM_065332	2080	Multiple entries : 2	ptp-1	Tyrosine-protein phosphatase 1	Multiple entries : 2	Multiple entries : 2	#N/A	#N/A
1152	chrI	9249098	9249659	562	+	promoter-TSS	NM_001264105)	262.4	Promoter	1	9246253	9249220	2968	2	172749	NM_001264104	0	Multiple entries : 2	ent-6	Equilibrative Nucleoside Transporter	Multiple entries : 2	Multiple entries : 2	#N/A	#N/A
1173	chrI	9275239	9275739	501	+	intron	NM_001025936, intron 1 of 6)	257.7	Promoter	1	9271891	9273780	1890	2	172751	NM_001025935	-1459	Multiple entries : 2	hxk-1	Phosphotransferase	Multiple entries : 2	Multiple entries : 2	#N/A	#N/A
3096	chrII	4452759	4453259	501	+	intron	NM_062385, intron 1 of 19)	209.4	Promoter	2	4441265	4453151	11887	2	188452	NM_001364060	0	Multiple entries : 2	twk-2	TWiK family of potassium channels	Multiple entries : 2	Multiple entries : 2	#N/A	#N/A
1472	chrI	5310257	5310800	544	+	exon	NM_059161, exon 1 of 10)	202.733	Promoter	1	5301768	5310726	8959	2	3565337	NM_059161	0	Multiple entries : 2	let-526	ARID domain-containing protein	Multiple entries : 2	Multiple entries : 2	#N/A	#N/A
7877	chrV	15575887	15576387	501	+	promoter-TSS	NM_001269745)	192.5	Promoter	5	15574221	15575396	1176	2	180048	NM_001269745	-491	Multiple entries : 2	mdt-28	Coiled-coil domain-containing protein mdt-28	Multiple entries : 2	Multiple entries : 2	#N/A	#N/A
6569	chrIV	9980332	9980832	501	+	TTS	NM_069397)	161.1	Promoter	4	9980843	9982266	1424	2	177853	NM_069397	1434	Multiple entries : 2	rrp-1	Ribosomal RNA processing protein 1 homolog	Multiple entries : 2	Multiple entries : 2	#N/A	#N/A
6706	chrV	17951121	17952221	1101	+	promoter-TSS	NM_001359796)	2418.76	Promoter	5	17951949	17952149	201	1	35381282	NM_001359796	0	not found	NA	NA	not found	not found	#N/A	#N/A
1908	chrII	6600025	6602245	2221	+	promoter-TSS	NM_062941)	1514.58	Promoter	2	6598564	6601119	2556	2	174094	NM_062940	0	not found	NA	NA	not found	not found	#N/A	#N/A
149	chrI	3437034	3439446	2413	+	promoter-TSS	NM_058760)	1480.04	Promoter	1	3433300	3438533	5234	2	171912	NM_058759	0	not found	2021-09-01	Separin homolog sep-1	not found	not found	#N/A	#N/A
3774	chrIII	3271470	3272343	874	+	promoter-TSS	NM_065282)	723.6	Promoter	3	3271822	3272043	222	1	190234	NM_065282	0	not found	NA	NA	not found	not found	#N/A	#N/A
2147	chrII	1141559	1142758	1200	+	intron	NM_061520, intron 1 of 6)	642.45	Promoter	2	1139277	1142360	3084	2	189305	NM_061520	0	not found	NA	NA	not found	not found	#N/A	#N/A
4038	chrIII	3983852	3984616	765	+	TTS	NM_065399)	449.933	Promoter	3	3984367	3984670	304	2	189349	NM_065399	54	not found	NA	NA	not found	not found	#N/A	#N/A
662	chrI	10798481	10798998	518	+	promoter-TSS	NM_060422)	440.6	Promoter	1	10799637	10806383	6747	1	172986	NM_060422	-639	not found	2021-03-06	RING-CH-type domain-containing protein	not found	not found	#N/A	#N/A
4089	chrIII	2159130	2159630	501	+	exon	NM_065106, exon 5 of 7)	424.3	Promoter	3	2158622	2160342	1721	2	190057	NM_065106	712	not found	NA	NA	not found	not found	#N/A	#N/A
4104	chrIII	3980164	3980830	667	+	Intergenic		413.467	Distal Intergenic	3	3984367	3984670	304	2	189349	NM_065399	3840	not found	NA	NA	not found	not found	#N/A	#N/A
8645	chrX	12523004	12523523	520	+	Intergenic		400.3	Distal Intergenic	6	12525386	12525721	336	2	182683	NM_077698	2198	not found	NA	NA	not found	not found	#N/A	#N/A
8655	chrX	13226516	13227016	501	+	promoter-TSS	NM_077793)	395.7	Promoter	6	13226134	13226664	531	2	181447	NM_077793	0	not found	NA	NA	not found	not found	#N/A	#N/A
2599	chrII	12659721	12660347	627	+	intron	NM_064302, intron 3 of 4)	328.65	Intron (NM_064302/189665, intron 3 of 4)	2	12654752	12663836	9085	1	189665	NM_064302	4969	not found	NA	NA	not found	not found	#N/A	#N/A
942	chrI	9945241	9946579	1339	+	Intergenic		322.2	Distal Intergenic	1	9948109	9948180	72	1	36805046	NM_001361832	-1530	not found	NA	NA	not found	not found	#N/A	#N/A
4383	chrIII	7716386	7717129	744	+	TTS	NR_052243).4	301.725	Promoter	3	7716166	7716446	281	1	182154	NM_066279	220	not found	NA	NA	not found	not found	#N/A	#N/A
4389	chrIII	3273061	3274344	1284	+	intron	NM_065281, intron 3 of 7)	299.35	Promoter	3	3271822	3272043	222	1	190234	NM_065282	1239	not found	NA	NA	not found	not found	#N/A	#N/A
1017	chrI	4199716	4200226	511	+	intron	NM_058924, intron 8 of 8)	298.55	Intron (NM_058924/172015, intron 8 of 8)	1	4202417	4203040	624	1	353382	NM_058925	-2191	not found	NA	NA	not found	not found	#N/A	#N/A
1044	chrI	9042609	9043185	577	+	promoter-TSS	NM_060029)	295.6	Promoter	1	9042396	9042578	183	2	172724	NM_060029	-31	not found	NA	NA	not found	not found	#N/A	#N/A
2823	chrII	12380845	12381370	526	+	Intergenic		261.333	Promoter	2	12373522	12379511	5990	2	190343	NM_064224	-1334	not found	NA	NA	not found	not found	#N/A	#N/A
1160	chrI	9418539	9419051	513	+	promoter-TSS	NM_060102)	260.8	Promoter	1	9416900	9418873	1974	2	172767	NM_060101	0	not found	2021-03-03	RING-CH-type domain-containing protein	not found	not found	#N/A	#N/A
2867	chrII	4730658	4731158	501	+	TTS	NM_062443)	254.6	Promoter	2	4730060	4731268	1209	1	185596	NM_062442	598	not found	NA	NA	not found	not found	#N/A	#N/A
2875	chrII	15193918	15194418	501	+	Intergenic		254.6	Distal Intergenic	2	15196214	15197630	1417	1	266874	NM_064921	-1796	not found	NA	NA	not found	not found	#N/A	#N/A
2879	chrII	1140589	1141089	501	+	exon	NM_061520, exon 3 of 7)	254.6	Promoter	2	1139277	1142360	3084	2	189305	NM_061520	1271	not found	NA	NA	not found	not found	#N/A	#N/A
4587	chrIII	5710680	5711184	505	+	promoter-TSS	NM_001361715)	253.2	Promoter	3	5710062	5710509	448	2	175799	NM_065832	-171	not found	NA	NA	not found	not found	#N/A	#N/A
9101	chrX	7651110	7651684	575	+	exon	NM_076890, exon 1 of 1)	250.25	Promoter	6	7651132	7651548	417	1	185017	NM_076890	0	not found	NA	NA	not found	not found	#N/A	#N/A
9118	chrX	3887547	3888090	544	+	promoter-TSS	NM_171660)	243.267	Promoter	6	3885440	3887559	2120	2	185940	NM_076269	0	not found	NA	NA	not found	not found	#N/A	#N/A
2943	chrII	9126810	9127549	740	+	promoter-TSS	NM_001129171)	240.55	Promoter	2	9127413	9131865	4453	1	174452	NM_001129171	0	not found	2021-06-01	BZIP domain-containing protein;Transcription factor jun-1	not found	not found	#N/A	#N/A
3009	chrII	2593341	2593841	501	+	TTS	NM_061901)	225.5	Distal Intergenic	2	2594052	2598560	4509	2	185240	NM_061901	4719	not found	NA	NA	not found	not found	#N/A	#N/A
1443	chrI	3435114	3435750	637	+	exon	NM_058759, exon 7 of 10)	209.4	Exon (NM_058759/171912, exon 6 of 10)	1	3433300	3438533	5234	2	171912	NM_058759	2783	not found	2021-09-01	Separin homolog sep-1	not found	not found	#N/A	#N/A
1520	chrI	933286	933786	501	+	intron	NR_051858, intron 2 of 3)	193.3	Intron (NR_051858/13187813, intron 2 of 3)	1	938625	941408	2784	1	171676	NM_058393	-4839	not found	NA	NA	not found	not found	#N/A	#N/A
3195	chrII	9116344	9116844	501	+	promoter-TSS	NM_001027196)	192.5	Promoter	2	9116676	9131865	15190	1	174452	NM_001027196	0	not found	2021-06-01	BZIP domain-containing protein;Transcription factor jun-1	not found	not found	#N/A	#N/A
3205	chrII	12655069	12655746	678	+	intron	NM_064302, intron 2 of 4)	188.1	Promoter	2	12654752	12663836	9085	1	189665	NM_064302	317	not found	NA	NA	not found	not found	#N/A	#N/A
3224	chrII	9128129	9128629	501	+	intron	NM_001129171, intron 1 of 2)	185.3	Promoter	2	9127413	9131865	4453	1	174452	NM_001129171	716	not found	2021-06-01	BZIP domain-containing protein;Transcription factor jun-1	not found	not found	#N/A	#N/A
4947	chrIII	514488	514988	501	+	exon	NM_171066, exon 4 of 6)	177.2	Exon (NM_171066/259996, exon 4 of 6)	3	513875	516614	2740	2	259996	NM_171066	1626	not found	NA	NA	not found	not found	#N/A	#N/A
1650	chrI	3433626	3434126	501	+	TTS	NM_058758)	169.1	Exon (NM_058759/171912, exon 9 of 10)	1	3433300	3438533	5234	2	171912	NM_058759	4407	not found	2021-09-01	Separin homolog sep-1	not found	not found	#N/A	#N/A
1695	chrI	5543993	5544493	501	+	promoter-TSS	NM_059221)	161.1	Promoter	1	5542630	5543334	705	2	186580	NM_059221	-659	not found	NA	NA	not found	not found	#N/A	#N/A
1729	chrI	4201494	4201994	501	+	promoter-TSS	NM_058925)	161.1	Promoter	1	4202417	4203040	624	1	353382	NM_058925	-423	not found	NA	NA	not found	not found	#N/A	#N/A
3372	chrII	3015156	3015656	501	+	promoter-TSS	NM_062024)	161.1	Promoter	2	3014835	3015961	1127	1	183395	NM_062023	321	not found	NA	NA	not found	not found	#N/A	#N/A
6592	chrIV	10386166	10386666	501	+	exon	NM_069515, exon 23 of 24)	161.1	Promoter	4	10387432	10388253	822	1	177928	NM_069516	-766	not found	lpd-8	NFU1 iron-sulfur cluster scaffold homolog, mitochondrial	not found	not found	#N/A	#N/A
6348	chrIV	10213695	10214210	516	+	promoter-TSS	NM_001306926)	207.85	Promoter	4	10206231	10213525	7295	2	182849	NM_001306926	-170	WBGene00000019	abt-1	ABC transporter domain-containing protein	WBGene00000019	WBGene00000019	#N/A	#N/A
8188	chrX	11339186	11341643	2458	+	exon	NM_077497, exon 3 of 8)	1030.63	Promoter	6	11339876	11343162	3287	1	181324	NM_077497	0	WBGene00000040	aco-1	putative cytoplasmic aconitate hydratase	WBGene00000040	WBGene00000040	#N/A	#N/A
2327	chrII	14373855	14375146	1292	+	exon	NM_001129155, exon 7 of 9)	462.1	Exon (NM_001027101/187632, exon 5 of 8)	2	14373988	14376843	2856	2	187632	NM_001027101	1697	WBGene00000059	acr-20	AcetylCholine Receptor	WBGene00000059	WBGene00000059	#N/A	#N/A
8105	chrX	4960281	4964114	3834	+	promoter-TSS	NM_076441)	2234.07	Promoter	6	4960662	4963984	3323	1	180767	NM_076440	0	WBGene00000066	act-4	Actin-4	WBGene00000066	WBGene00000066	#N/A	#N/A
3841	chrIII	13604673	13606580	1908	+	exon	NM_067408, exon 1 of 3)	622.4	Promoter	3	13604554	13606066	1513	2	176793	NM_067408	0	WBGene00000067	act-5	ACTin	WBGene00000067	WBGene00000067	#N/A	#N/A
4214	chrIII	13600222	13600723	502	+	Intergenic		360.9	Distal Intergenic	3	13604554	13606066	1513	2	176793	NM_067408	5343	WBGene00000067	act-5	ACTin	WBGene00000067	WBGene00000067	#N/A	#N/A
4477	chrIII	4723576	4724424	849	+	intron	NM_065569, intron 1 of 12)	276.3	Promoter	3	4722212	4730564	8353	1	175622	NM_065569	1364	WBGene00000068	acy-1	Adenylyl CYclase	WBGene00000068	WBGene00000068	#N/A	#N/A
7380	chrV	12013308	12013869	562	+	promoter-TSS	NM_001047665)	322.133	Promoter	5	12009655	12013406	3752	2	179647	NM_001047665	0	WBGene00000073	add-2	Adducin-related protein 2;Aldolase_II domain-containing protein	WBGene00000073	WBGene00000073	#N/A	#N/A
8005	chrV	12011606	12012106	501	+	promoter-TSS	NM_001047666)	161.1	Promoter	5	12009655	12011702	2048	2	179647	NM_001047666	0	WBGene00000073	add-2	Adducin-related protein 2;Aldolase_II domain-containing protein	WBGene00000073	WBGene00000073	#N/A	#N/A
8173	chrX	13686974	13687696	723	+	promoter-TSS	NM_001368538)	1170.58	Promoter	6	13687973	13695347	7375	1	181489	NM_001368538	-277	WBGene00000074	adm-2	ADAM (disintegrin plus metalloprotease) family	WBGene00000074	WBGene00000074	#N/A	#N/A
8587	chrX	7798235	7798813	579	+	promoter-TSS	NM_076917)	425.85	Promoter	6	7795320	7798282	2963	2	181041	NM_076917	0	WBGene00000075	adm-4	Disintegrin and metalloproteinase domain-containing protein 17 homolog	WBGene00000075	WBGene00000075	#N/A	#N/A
4173	chrIII	298284	299769	1486	+	promoter-TSS	NM_064784)	376.15	Promoter	3	295714	298531	2818	2	175192	NM_064784	0	WBGene00000081	ads-1	Alkyldihydroxyacetonephosphate synthase	WBGene00000081	WBGene00000081	#N/A	#N/A
4759	chrIII	297695	298195	501	+	TTS	NR_052040)	212.1	Promoter	3	295714	298531	2818	2	175192	NM_064784	336	WBGene00000081	ads-1	Alkyldihydroxyacetonephosphate synthase	WBGene00000081	WBGene00000081	#N/A	#N/A
157	chrI	14855238	14861710	6473	+	exon	NM_061195, exon 6 of 9)	1431.49	Promoter	1	14850140	14855731	5592	2	173358	NM_061193	0	WBGene00000088	aex-5	Endoprotease aex-5	WBGene00000088	WBGene00000088	#N/A	#N/A
974	chrI	13546941	13547644	704	+	Intergenic		311.1	Distal Intergenic	1	13543388	13545184	1797	2	173223	NM_060975	-1757	WBGene00000089	aex-6	Small monomeric GTPase	WBGene00000089	WBGene00000089	#N/A	#N/A
2294	chrII	5372861	5373751	891	+	promoter-TSS	NM_062608)	487.9	Promoter	2	5372137	5373346	1210	2	184244	NM_062607	0	WBGene00000094	agt-2	AlkylGuanine DNA alkylTransferase	#N/A	#N/A	#N/A	#N/A
985	chrI	9523576	9524088	513	+	intron	NM_001025865, intron 1 of 12)	307	Promoter	1	9524976	9531098	6123	1	172788	NM_001025866	-888	WBGene00000096	ahr-1	Aryl hydrocarbon receptor protein 1	WBGene00000096	#N/A	#N/A	#N/A
8669	chrX	9102026	9102812	787	+	intron	NM_077135, intron 2 of 19)	387.9	Promoter	6	9103762	9113324	9563	1	181148	NM_001330913	-950	WBGene00000100	ajm-1	Apical junction molecule	WBGene00000100	WBGene00000100	#N/A	#N/A
1902	chrII	7478123	7480510	2388	+	promoter-TSS	NM_063164)	1581.1	Promoter	2	7473148	7478532	5385	2	174216	NM_001026874	0	WBGene00000101	aka-1	FYVE-type domain-containing protein	WBGene00000101	WBGene00000101	#N/A	#N/A
3314	chrII	7476452	7476952	501	+	exon	NM_063164, exon 5 of 17)	161.1	Exon (NM_001026874/174216, exon 4 of 17)	2	7473148	7478532	5385	2	174216	NM_001026874	1580	WBGene00000101	aka-1	FYVE-type domain-containing protein	WBGene00000101	WBGene00000101	#N/A	#N/A
8186	chrX	13950648	13951425	778	+	promoter-TSS	NM_001270309)	1039.94	Promoter	6	13951291	13954707	3417	1	181504	NM_001270309	0	WBGene00000105	alg-1	Protein argonaute	WBGene00000105	WBGene00000105	#N/A	#N/A
9332	chrX	13952329	13952829	501	+	exon	NM_001270310, exon 5 of 7)	185.3	Promoter	6	13951291	13954707	3417	1	181504	NM_001270309	1038	WBGene00000105	alg-1	Protein argonaute	WBGene00000105	WBGene00000105	#N/A	#N/A
2186	chrII	872853	873819	967	+	promoter-TSS	NM_061436)	589.567	Promoter	2	873212	878476	5265	1	173468	NM_182192	0	WBGene00000106	alg-2	Protein argonaute	#N/A	WBGene00000106	#N/A	#N/A
4079	chrIII	5076643	5078845	2203	+	promoter-TSS	NM_065680)	430.2	Promoter	3	5077766	5080505	2740	1	175691	NM_065680	0	WBGene00000107	alh-1	Aldedh domain-containing protein	WBGene00000107	WBGene00000107	#N/A	#N/A
4543	chrIII	5079269	5079769	501	+	exon	NM_181921, exon 2 of 4)	257.7	Promoter	3	5078789	5080505	1717	1	175691	NM_181921	480	WBGene00000107	alh-1	Aldedh domain-containing protein	WBGene00000107	WBGene00000107	#N/A	#N/A
1907	chrII	1308794	1310963	2170	+	promoter-TSS	NM_182151)	1525.22	Promoter	2	1306385	1309002	2618	2	173510	NM_001047317	0	WBGene00000112	alh-6	Aldedh domain-containing protein;L-glutamate gamma-semialdehyde dehydrogenase	WBGene00000112	WBGene00000112	#N/A	#N/A
5577	chrIV	9107308	9107935	628	+	TTS	NR_056354)	543.16	Promoter	4	9108946	9109666	721	1	177735	NM_069187	-1011	WBGene00000120	aly-1	FoP_duplication domain-containing protein	WBGene00000120	WBGene00000120	#N/A	#N/A
5498	chrIV	9146756	9147578	823	+	promoter-TSS	NM_069193)	643.06	Promoter	4	9147475	9148484	1010	1	177738	NM_069193	0	WBGene00000121	aly-2	FoP_duplication domain-containing protein	WBGene00000121	WBGene00000121	#N/A	#N/A
3807	chrIII	3821836	3822371	536	+	promoter-TSS	NM_065371)	663.46	Promoter	3	3822430	3826121	3692	1	175493	NM_065371	-59	WBGene00000137	amx-1	Amine oxidase family member 1	WBGene00000137	WBGene00000137	#N/A	#N/A
832	chrI	4320651	4321218	568	+	promoter-TSS	NM_058952)	357.367	Promoter	1	4321095	4358872	37778	1	172034	NM_058952	0	WBGene00000140	anc-1	KASH domain-containing protein;Nuclear anchorage protein 1	WBGene00000140	WBGene00000140	#N/A	#N/A
1642	chrI	4332030	4332530	501	+	promoter-TSS	NM_001356818)	169.8	Promoter	1	4333111	4358872	25762	1	172034	NM_001356818	-581	WBGene00000140	anc-1	KASH domain-containing protein;Nuclear anchorage protein 1	WBGene00000140	WBGene00000140	#N/A	#N/A
7526	chrV	11684104	11684604	501	+	exon	NM_001269427, exon 1 of 2)	273.9	Promoter	5	11683782	11684854	1073	1	179601	NM_001269427	322	WBGene00000146	ape-1	Apoptotic enhancer 1 protein	WBGene00000146	WBGene00000146	#N/A	#N/A
8794	chrX	5116727	5117489	763	+	promoter-TSS	NM_076470)	328.9	Promoter	6	5113100	5116864	3765	2	180783	NM_076469	0	WBGene00000149	apl-1	Amyloid-beta-like protein	WBGene00000149	WBGene00000149	#N/A	#N/A
283	chrI	4961577	4967960	6384	+	TTS	NM_059088)	971.508	Promoter	1	4964894	4967070	2177	2	172118	NM_059088	0	WBGene00000155	app-1	Xaa-Pro aminopeptidase app-1	WBGene00000155	WBGene00000155	#N/A	#N/A
939	chrI	4968372	4968872	501	+	intron	NM_059089, intron 5 of 6)	322.2	Promoter	1	4964894	4967070	2177	2	172118	NM_059088	-1302	WBGene00000155	app-1	Xaa-Pro aminopeptidase app-1	WBGene00000155	WBGene00000155	#N/A	#N/A
8640	chrX	4457819	4458495	677	+	promoter-TSS	NM_076366)	402.5	Promoter	6	4458272	4459120	849	1	184091	NM_076366	0	WBGene00000157	aps-2	AP complex subunit sigma	WBGene00000157	WBGene00000157	#N/A	#N/A
3839	chrIII	2596890	2597478	589	+	promoter-TSS	NM_065186)	627.04	Promoter	3	2584206	2597022	12817	2	175376	NM_001027766	0	WBGene00000160	apb-1	AP complex subunit beta	WBGene00000160	WBGene00000160	#N/A	#N/A
8326	chrX	9337721	9338504	784	+	promoter-TSS	NM_077171)	673.825	Promoter	6	9338678	9342435	3758	1	181163	NM_077171	-174	WBGene00000161	apa-2	AP-2 complex subunit alpha	WBGene00000161	WBGene00000161	#N/A	#N/A
2105	chrII	3547254	3547777	524	+	Intergenic		689.067	Promoter	2	3532890	3546421	13532	2	173701	NM_062169	-833	WBGene00000162	apd-3	AP-3 complex subunit delta	WBGene00000162	WBGene00000162	#N/A	#N/A
1032	chrI	7854288	7854919	632	+	exon	NM_059770, exon 3 of 8)	297	Promoter	1	7853750	7857746	3997	1	172553	NM_059770	538	WBGene00000163	apb-3	AP-3 complex subunit beta	WBGene00000163	WBGene00000163	#N/A	#N/A
1491	chrI	7855574	7856074	501	+	exon	NM_059770, exon 6 of 8)	201.4	Exon (NM_059769/172553, exon 6 of 8)	1	7853750	7857746	3997	1	172553	NM_059770	1824	WBGene00000163	apb-3	AP-3 complex subunit beta	WBGene00000163	WBGene00000163	#N/A	#N/A
8500	chrX	954581	955163	583	+	promoter-TSS	NR_055645).2	482.12	Promoter	6	954997	957616	2620	1	186194	NM_075783	0	WBGene00000164	apm-3	MHD domain-containing protein	WBGene00000164	WBGene00000164	#N/A	#N/A
8692	chrX	4703595	4704535	941	+	promoter-TSS	NM_001361799)	376.333	Promoter	6	4702474	4703656	1183	2	180744	NM_001361799	0	WBGene00000176	aqp-8	AQuaPorin or aquaglyceroporin related	WBGene00000176	WBGene00000176	#N/A	#N/A
2075	chrII	9770014	9770581	568	+	promoter-TSS	NM_063704)	755.14	Promoter	2	9768592	9769841	1250	2	174537	NM_063704	-173	WBGene00000178	aqp-10	Putative aquaporin-10	WBGene00000178	WBGene00000178	#N/A	#N/A
6648	chrIV	11130917	11131417	501	+	promoter-TSS	NM_069682)	145	Promoter	4	11131293	11133660	2368	1	178016	NM_069682	0	WBGene00000181	ard-1	Alcohol/Ribitol Dehydrogenase family	WBGene00000181	WBGene00000181	#N/A	#N/A
3524	chrIII	5714998	5716945	1948	+	promoter-TSS	NM_065834)	2112.32	Promoter	3	5716116	5716918	803	1	175801	NM_065834	0	WBGene00000182	arf-1	ADP-ribosylation factor 1-like 2	#N/A	WBGene00000182	#N/A	#N/A
163	chrI	3982620	3989063	6444	+	exon	NM_058880, exon 5 of 6)	1404.59	Promoter	1	3983205	3986384	3180	1	171985	NM_058880	0	WBGene00000197	aars-2	Alanine--tRNA ligase, cytoplasmic	WBGene00000197	WBGene00000197	#N/A	#N/A
736	chrI	2895498	2897034	1537	+	exon	NM_058668, exon 5 of 6)	397.1	Exon (NM_058668/171860, exon 4 of 6)	1	2883864	2893713	9850	2	171857	NM_058665	-1785	WBGene00000199	arx-1	Actin-related protein 3	WBGene00000199	WBGene00000199	#N/A	#N/A
6914	chrV	10337675	10339074	1400	+	promoter-TSS	NM_073256)	747.52	Promoter	5	10335776	10338350	2575	2	179440	NM_073256	0	WBGene00000200	arx-2	Actin-related protein 2	WBGene00000200	WBGene00000200	#N/A	#N/A
4225	chrIII	12057940	12058717	778	+	intron	NM_067169, intron 1 of 7)	356.62	Promoter	3	12052694	12058455	5762	2	3565442	NM_001368436	0	WBGene00000201	arx-3	Actin-related protein 2/3 complex subunit	WBGene00000201	WBGene00000201	#N/A	#N/A
410	chrI	3069511	3070442	932	+	TTS	NM_001262368)	693.72	Promoter	1	3069496	3070140	645	2	171882	NM_058698	0	WBGene00000205	arx-7	Actin-related protein 2/3 complex subunit 5	WBGene00000205	WBGene00000205	#N/A	#N/A
8190	chrX	4469188	4470642	1455	+	intron	NM_076369, intron 1 of 4)	1028.06	Promoter	6	4469775	4471222	1448	1	180718	NM_076369	0	WBGene00000207	asb-2	ATP Synthase B homolog	WBGene00000207	WBGene00000207	#N/A	#N/A
80	chrI	8692153	8697062	4910	+	promoter-TSS	NM_001313497)	2456.23	Promoter	1	8692948	8693390	443	1	172673	NM_059951	0	WBGene00000209	asg-1	putative ATP synthase subunit g 1, mitochondrial	WBGene00000209	WBGene00000209	#N/A	#N/A
8370	chrX	6840782	6841456	675	+	promoter-TSS	NM_171712)	620.875	Promoter	6	6841259	6842021	763	1	180956	NM_076751	0	WBGene00000210	asg-2	putative ATP synthase subunit g 2, mitochondrial	WBGene00000210	WBGene00000210	#N/A	#N/A
7255	chrV	19049360	19051313	1954	+	exon	NM_171587, exon 1 of 1)	376.25	Promoter	5	19049562	19050752	1191	2	180251	NM_171587	0	WBGene00000214	asp-1	Aspartic protease 1	WBGene00000214	WBGene00000214	#N/A	#N/A
7158	chrV	9203520	9204570	1051	+	TTS	NM_001028968)	443.7	Promoter	5	9203079	9204645	1567	1	34700645	NM_182329	441	WBGene00000215	asp-2	Peptidase A1 domain-containing protein	WBGene00000215	WBGene00000215	#N/A	#N/A
9163	chrX	6791459	6792426	968	+	exon	NM_076741, exon 4 of 4)	234.967	Promoter	6	6791191	6792571	1381	1	180947	NM_076741	268	WBGene00000216	asp-3	Aspartic protease 3	WBGene00000216	WBGene00000216	#N/A	#N/A
7257	chrV	8267930	8269381	1452	+	exon	NM_072732, exon 1 of 3)	374.45	Promoter	5	8267614	8268935	1322	2	179209	NM_072732	0	WBGene00000219	asp-6	Aspartic protease 6	WBGene00000219	WBGene00000219	#N/A	#N/A
8364	chrX	12480364	12480892	529	+	promoter-TSS	NM_077693)	629.85	Promoter	6	12480948	12484272	3325	1	181405	NM_077693	-56	WBGene00000222	atf-6	BZIP domain-containing protein	WBGene00000222	WBGene00000222	#N/A	#N/A
3879	chrIII	4494237	4495666	1430	+	promoter-TSS	NM_001136362)	584.225	Promoter	3	4492306	4494378	2073	2	175587	NM_001025990	0	WBGene00000223	atf-7	BZIP domain-containing protein	#N/A	#N/A	#N/A	#N/A
4514	chrIII	4492635	4493260	626	+	exon	NM_065513, exon 4 of 6)	264.25	Promoter	3	4492786	4494080	1295	2	175587	NM_001136362	820	WBGene00000223	atf-7	BZIP domain-containing protein	#N/A	#N/A	#N/A	#N/A
5592	chrIV	17268630	17270350	1721	+	exon	NM_070663, exon 2 of 10)	527.64	Promoter	4	17269343	17272059	2717	1	178504	NM_070663	0	WBGene00000224	atgp-1	Aamy domain-containing protein	#N/A	WBGene00000224	#N/A	#N/A
6142	chrIV	17271598	17272098	501	+	TTS	NM_070664)	254.6	Promoter	4	17271431	17272059	629	1	178504	NM_001129302	167	WBGene00000224	atgp-1	Aamy domain-containing protein	#N/A	WBGene00000224	#N/A	#N/A
2636	chrII	14645267	14645767	501	+	Intergenic		314.1	Promoter	2	14640375	14644074	3700	2	175125	NM_001267506	-1193	WBGene00000225	atgp-2	Aamy domain-containing protein	WBGene00000225	WBGene00000225	#N/A	#N/A
2330	chrII	8765019	8765570	552	+	promoter-TSS	NM_001267256)	459.85	Promoter	2	8762717	8765071	2355	2	174401	NM_001267256	0	WBGene00000240	pah-1	Phenylalanine-4-hydroxylase	WBGene00000240	WBGene00000240	#N/A	#N/A
9386	chrX	6204906	6205406	501	+	promoter-TSS	NM_171701)	169.1	Promoter	6	6202144	6204743	2600	2	180890	NM_171701	-163	WBGene00000245	bca-1	Beta carbonic anhydrase 1	WBGene00000245	WBGene00000245	#N/A	#N/A
4346	chrIII	3541703	3542547	845	+	promoter-TSS	NM_065327)	316.05	Promoter	3	3538326	3541593	3268	2	175461	NM_065327	-110	WBGene00000248	ben-1	Tubulin beta chain	#N/A	WBGene00000248	#N/A	#N/A
6906	chrV	11644050	11645357	1308	+	promoter-TSS	NM_073549)	762.94	Promoter	5	11644763	11645274	512	1	179597	NM_073548	0	WBGene00000249	bir-1	Chromosomal passenger complex protein bir-1	WBGene00000249	WBGene00000249	#N/A	#N/A
6911	chrV	13568460	13569303	844	+	promoter-TSS	NM_073961)	753.45	Promoter	5	13568853	13569916	1064	1	179841	NM_073961	0	WBGene00000250	bir-2	Baculoviral IAP repeat-containing protein bir-2	WBGene00000250	WBGene00000250	#N/A	#N/A
575	chrI	6339928	6341508	1581	+	Intergenic		499.4	Promoter	1	6342437	6345586	3150	1	172333	NM_001026374	-929	WBGene00000254	bli-4	Endoprotease bli-4	WBGene00000254	WBGene00000254	#N/A	#N/A
579	chrI	6341547	6342482	936	+	promoter-TSS	NM_001316852)	495.867	Promoter	1	6342437	6345586	3150	1	172333	NM_001026374	0	WBGene00000254	bli-4	Endoprotease bli-4	WBGene00000254	WBGene00000254	#N/A	#N/A
1302	chrI	6338255	6338901	647	+	Intergenic		236.4	Distal Intergenic	1	6342437	6345586	3150	1	172333	NM_001026374	-3536	WBGene00000254	bli-4	Endoprotease bli-4	WBGene00000254	WBGene00000254	#N/A	#N/A
6709	chrV	14454754	14458337	3584	+	promoter-TSS	NM_074182)	2369.48	Promoter	5	14453402	14456715	3314	2	179948	NM_001269657	0	WBGene00000257	bmk-1	Kinesin-like protein	WBGene00000257	WBGene00000257	#N/A	#N/A
8717	chrX	13598029	13598564	536	+	promoter-TSS	NM_077876)	361.675	Promoter	6	13598471	13599391	921	1	181481	NM_077876	0	WBGene00000262	bra-1	MYND-type domain-containing protein	WBGene00000262	WBGene00000262	#N/A	#N/A
3567	chrIII	909988	912046	2059	+	promoter-TSS	NM_064891)	1691.98	Promoter	3	910118	910581	464	2	175254	NM_064890	0	WBGene00000263	F23H11.5	Deltameth_res domain-containing protein	#N/A	WBGene00000263	#N/A	#N/A
3440	chrIII	3862698	3870971	8274	+	TTS	NM_001026035)	5214.24	Promoter	3	3853238	3862958	9721	2	175499	NM_001267952	0	WBGene00000264	brc-1	Breast cancer type 1 susceptibility protein homolog	#N/A	#N/A	#N/A	#N/A
6203	chrIV	8986598	8987148	551	+	promoter-TSS	NM_069162)	242.2	Promoter	4	8987275	8990274	3000	1	177717	NM_069162	-127	WBGene00000266	bre-1	GDP-mannose 4,6 dehydratase 1	WBGene00000266	WBGene00000266	#N/A	#N/A
4112	chrIII	9474182	9475035	854	+	intron	NR_132454, intron 1 of 8)	410.333	Promoter	3	9470625	9473265	2641	2	176332	NM_066686	-917	WBGene00000268	bre-3	Beta-1,4-mannosyltransferase bre-3	WBGene00000268	WBGene00000268	#N/A	#N/A
4665	chrIII	9475944	9476467	524	+	intron	NR_132454, intron 1 of 8)	232.2	Intron (NR_132454/176332, intron 1 of 8)	3	9470625	9473265	2641	2	176332	NM_066686	-2679	WBGene00000268	bre-3	Beta-1,4-mannosyltransferase bre-3	WBGene00000268	WBGene00000268	#N/A	#N/A
4790	chrIII	9485543	9486043	501	+	promoter-TSS	NR_132454)	209.4	Promoter	3	9470554	9485451	14898	2	176332	NR_132454	-92	WBGene00000268	bre-3	Beta-1,4-mannosyltransferase bre-3	WBGene00000268	WBGene00000268	#N/A	#N/A
4946	chrIII	9483647	9484147	501	+	intron	NR_132454, intron 1 of 8)	177.2	Promoter	3	9470554	9485451	14898	2	176332	NR_132454	1304	WBGene00000268	bre-3	Beta-1,4-mannosyltransferase bre-3	WBGene00000268	WBGene00000268	#N/A	#N/A
4977	chrIII	9471537	9472037	501	+	exon	NM_066686, exon 6 of 7)	169.1	Promoter	3	9470625	9473265	2641	2	176332	NM_066686	1228	WBGene00000268	bre-3	Beta-1,4-mannosyltransferase bre-3	WBGene00000268	WBGene00000268	#N/A	#N/A
5082	chrIII	9478201	9478701	501	+	intron	NR_132454, intron 1 of 8)	153	Intron (NR_132454/176332, intron 1 of 8)	3	9470625	9473265	2641	2	176332	NM_066686	-4936	WBGene00000268	bre-3	Beta-1,4-mannosyltransferase bre-3	WBGene00000268	WBGene00000268	#N/A	#N/A
5527	chrIV	12051035	12052634	1600	+	promoter-TSS	NM_001268683)	614.4	Promoter	4	12049932	12051196	1265	2	178142	NM_001268683	0	WBGene00000270	bre-5	Beta-1,3-galactosyltransferase bre-5;Hexosyltransferase	WBGene00000270	WBGene00000270	#N/A	#N/A
2492	chrII	9308490	9309165	676	+	intron	NM_001026736, intron 1 of 8)	374.325	Promoter	2	9296409	9310301	13893	2	174473	NM_001026736	1136	WBGene00000289	cam-1	Tyrosine-protein kinase receptor cam-1	WBGene00000289	WBGene00000289	#N/A	#N/A
2657	chrII	9297788	9298990	1203	+	exon	NM_001038238, exon 2 of 5)	304.5	Promoter	2	9296409	9298973	2565	2	174473	NM_001038238	0	WBGene00000289	cam-1	Tyrosine-protein kinase receptor cam-1	WBGene00000289	WBGene00000289	#N/A	#N/A
1979	chrII	10868429	10869750	1322	+	promoter-TSS	NM_063935)	1105.26	Promoter	2	10869281	10870415	1135	1	174673	NM_063935	0	WBGene00000293	cap-2	F-actin-capping protein subunit beta	#N/A	#N/A	#N/A	#N/A
8401	chrX	16813919	16814428	510	+	promoter-TSS	NM_078313)	582.4	Promoter	6	16807677	16813653	5977	2	181729	NM_078313	-266	WBGene00000294	cas-1	Adenylyl cyclase-associated protein;C-CAP/cofactor C-like domain-containing protein	WBGene00000294	WBGene00000294	#N/A	#N/A
8578	chrX	16811376	16812551	1176	+	exon	NM_078313, exon 2 of 8)	430.95	Promoter	6	16807677	16813653	5977	2	181729	NM_078312	1102	WBGene00000294	cas-1	Adenylyl cyclase-associated protein;C-CAP/cofactor C-like domain-containing protein	WBGene00000294	WBGene00000294	#N/A	#N/A
5723	chrIV	9772057	9772687	631	+	promoter-TSS	NM_001268493)	425.767	Promoter	4	9772532	9773364	833	1	177815	NM_001268492	0	WBGene00000301	cav-1	Caveolin;Caveolin-1	WBGene00000301	WBGene00000301	#N/A	#N/A
5889	chrIV	9773249	9773749	501	+	TTS	NM_001268493)	337.1	Promoter	4	9772984	9773364	381	1	177815	NM_001268493	265	WBGene00000301	cav-1	Caveolin;Caveolin-1	WBGene00000301	WBGene00000301	#N/A	#N/A
7316	chrV	13556621	13557436	816	+	promoter-TSS	NM_001269596)	347.1	Promoter	5	13557160	13559801	2642	1	179838	NM_001269594	0	WBGene00000302	cav-2	Caveolin-2	#N/A	WBGene00000302	#N/A	#N/A
416	chrI	3647684	3648648	965	+	Intergenic		687.28	Promoter	1	3641958	3646881	4924	2	171933	NM_058792	-803	WBGene00000368	ccb-1	GuKc domain-containing protein	WBGene00000368	WBGene00000368	#N/A	#N/A
5590	chrIV	12366624	12367694	1071	+	intron	NM_001136405, intron 1 of 4)	529.75	Promoter	4	12368430	12370626	2197	1	178184	NM_001307061	-736	WBGene00000376	ccr-4	Endo/exonuclease/phosphatase domain-containing protein;Poly(A)-specific ribonuclease	WBGene00000376	WBGene00000376	#N/A	#N/A
6297	chrIV	12368725	12369225	501	+	exon	NM_069954, exon 6 of 8)	217.5	Promoter	4	12368430	12370626	2197	1	178184	NM_001307061	295	WBGene00000376	ccr-4	Endo/exonuclease/phosphatase domain-containing protein;Poly(A)-specific ribonuclease	WBGene00000376	WBGene00000376	#N/A	#N/A
3721	chrIII	4500611	4503031	2421	+	promoter-TSS	NM_065514)	824.225	Promoter	3	4499460	4501177	1718	2	175588	NM_065514	0	WBGene00000380	cct-5	T-complex protein 1 subunit epsilon	WBGene00000380	WBGene00000380	#N/A	#N/A
3923	chrIII	4507491	4510400	2910	+	promoter-TSS	NM_171104)	538.914	Promoter	3	4499460	4508084	8625	2	175588	NM_171104	0	WBGene00000380	cct-5	T-complex protein 1 subunit epsilon	WBGene00000380	WBGene00000380	#N/A	#N/A
3976	chrIII	4504373	4506386	2014	+	intron	NM_171104, intron 2 of 7)	495.8	Intron (NM_171104/175588, intron 2 of 7)	3	4499460	4508084	8625	2	175588	NM_171104	1698	WBGene00000380	cct-5	T-complex protein 1 subunit epsilon	WBGene00000380	WBGene00000380	#N/A	#N/A
3596	chrIII	5853428	5858870	5443	+	promoter-TSS	NM_171136)	1364.22	Promoter	3	5853817	5855682	1866	2	175819	NM_171135	0	WBGene00000381	cct-6	T-complex protein 1 subunit zeta	#N/A	WBGene00000381	#N/A	#N/A
1915	chrII	5593177	5594911	1735	+	promoter-TSS	NM_170993)	1477.15	Promoter	2	5589593	5593373	3781	2	173945	NM_001026798	0	WBGene00000383	cdc-14	Tyrosine-protein phosphatase cdc-14	WBGene00000383	WBGene00000383	#N/A	#N/A
3021	chrII	5591855	5592378	524	+	exon	NM_170993, exon 4 of 6)	224.5	Promoter	2	5589593	5593373	3781	2	173945	NM_001026798	995	WBGene00000383	cdc-14	Tyrosine-protein phosphatase cdc-14	WBGene00000383	WBGene00000383	#N/A	#N/A
117	chrI	6468171	6473522	5352	+	exon	NM_059461, exon 4 of 7)	1858.79	Promoter	1	6469812	6471902	2091	2	172353	NM_059461	0	WBGene00000386	cdc-25.1	M-phase inducer phosphatase cdc-25.1	#N/A	WBGene00000386	#N/A	#N/A
4707	chrIII	8917734	8918404	671	+	promoter-TSS	NM_066571)	224.45	Promoter	3	8916504	8917895	1392	2	176260	NM_066571	0	WBGene00000388	cdc-25.3	M-phase inducer phosphatase cdc-25.3	WBGene00000388	WBGene00000388	#N/A	#N/A
6156	chrIV	8667145	8667645	501	+	Intergenic		254.6	Promoter	4	8669142	8676189	7048	1	177671	NM_001307097	-1497	WBGene00000397	cdh-5	CaDHerin family	WBGene00000397	WBGene00000397	#N/A	#N/A
700	chrI	2290938	2291478	541	+	Intergenic		418.45	Promoter	1	2281620	2289747	8128	2	171784	NM_058551	-1191	WBGene00000408	cdk-7	Cyclin-dependent kinase 7	WBGene00000408	WBGene00000408	#N/A	#N/A
1185	chrI	8705275	8705775	501	+	TTS	NM_170906)	254.6	Exon (NM_059956/172677, exon 11 of 11)	1	8702616	8705678	3063	1	172677	NM_059956	2659	WBGene00000409	cdk-8	Cyclin-dependent kinase 8	WBGene00000409	WBGene00000409	#N/A	#N/A
1718	chrI	8704366	8704866	501	+	exon	NM_059956, exon 9 of 11)	161.1	Exon (NM_059956/172677, exon 8 of 11)	1	8702616	8705678	3063	1	172677	NM_059956	1750	WBGene00000409	cdk-8	Cyclin-dependent kinase 8	WBGene00000409	WBGene00000409	#N/A	#N/A
287	chrI	3227224	3228361	1138	+	exon	NM_001047242, exon 2 of 4)	961.16	Promoter	1	3223619	3227967	4349	2	171896	NM_001047242	0	WBGene00000413	cdt-1	CDT1 domain-containing protein	WBGene00000413	WBGene00000413	#N/A	#N/A
3581	chrIII	8424819	8425736	918	+	Intergenic		1530.38	Promoter	3	8426340	8428265	1926	1	176190	NM_066461	-604	WBGene00000414	cec-1	Chromo domain-containing protein cec-1	WBGene00000414	WBGene00000414	#N/A	#N/A
6225	chrIV	10485652	10486324	673	+	exon	NM_069537, exon 6 of 19)	239.85	Exon (NM_069537/177942, exon 6 of 19)	4	10484125	10492630	8506	1	177942	NM_069537	1527	WBGene00000419	ced-5	Uncharacterized protein	WBGene00000419	WBGene00000419	#N/A	#N/A
1630	chrI	9725249	9725749	501	+	TTS	NM_170912)	177.2	Promoter	1	9727217	9727887	671	1	191616	NM_060185	-1468	WBGene00000430	ceh-5	Homeobox protein ceh-5	#N/A	#N/A	#N/A	#N/A
1766	chrI	9726893	9727393	501	+	promoter-TSS	NM_060185)	145	Promoter	1	9727217	9727887	671	1	191616	NM_060185	0	WBGene00000430	ceh-5	Homeobox protein ceh-5	#N/A	#N/A	#N/A	#N/A
778	chrI	566782	567282	501	+	promoter-TSS	NM_001026626)	381.8	Promoter	1	565440	566391	952	2	267057	NM_001026626	-391	WBGene00000434	ceh-9	Homeobox protein ceh-9	WBGene00000434	#N/A	#N/A	#N/A
3682	chrIII	6978596	6979816	1221	+	promoter-TSS	NM_001027384)	953.22	Promoter	3	6979887	6981526	1640	1	3565545	NM_001027384	-71	WBGene00000443	ceh-20	Homeobox protein ceh-20	#N/A	WBGene00000443	#N/A	#N/A
4369	chrIII	6980201	6980836	636	+	intron	NM_001027384, intron 2 of 4)	305.7	Promoter	3	6979887	6981526	1640	1	3565545	NM_001027384	314	WBGene00000443	ceh-20	Homeobox protein ceh-20	#N/A	WBGene00000443	#N/A	#N/A
3987	chrIII	2532610	2533237	628	+	intron	NM_065174, intron 2 of 11)	484.1	Intron (NM_065175/175372, intron 2 of 10)	3	2530620	2546211	15592	1	175372	NM_065176	1990	WBGene00000464	ceh-44	Homeobox protein cut-like ceh-44;Protein CASP	WBGene00000464	WBGene00000464	#N/A	#N/A
4005	chrIII	2535083	2535747	665	+	intron	NM_065174, intron 3 of 11)	466.95	Intron (NM_065175/175372, intron 3 of 10)	3	2530620	2546211	15592	1	175372	NM_065176	4463	WBGene00000464	ceh-44	Homeobox protein cut-like ceh-44;Protein CASP	WBGene00000464	WBGene00000464	#N/A	#N/A
3444	chrIII	4489040	4491958	2919	+	exon	NM_001025988, exon 3 of 4)	5110.1	Promoter	3	4489363	4491262	1900	1	175586	NM_001025988	0	WBGene00000465	cpg-1	Chondroitin proteoglycan 1	WBGene00000465	WBGene00000465	#N/A	#N/A
4151	chrIII	4484328	4484917	590	+	Intergenic		386.5	Distal Intergenic	3	4489363	4491262	1900	1	175586	NM_001025988	-4446	WBGene00000465	cpg-1	Chondroitin proteoglycan 1	WBGene00000465	WBGene00000465	#N/A	#N/A
68	chrI	5571229	5573706	2478	+	promoter-TSS	NM_059231)	2821.3	Promoter	1	5571956	5572917	962	2	172211	NM_059230	0	WBGene00000474	cey-3	CSD_1 domain-containing protein	#N/A	WBGene00000474	#N/A	#N/A
3720	chrIII	10867910	10869425	1516	+	promoter-TSS	NM_066993)	827.9	Promoter	3	10867160	10868619	1460	2	176516	NM_066992	0	WBGene00000475	cey-4	CSP domain-containing protein	WBGene00000475	WBGene00000475	#N/A	#N/A
4973	chrIII	10866276	10866776	501	+	TTS	NM_066992)	177.2	Exon (NM_066991/176515, exon 12 of 13)	3	10867160	10868619	1460	2	176516	NM_066992	1843	WBGene00000475	cey-4	CSP domain-containing protein	WBGene00000475	WBGene00000475	#N/A	#N/A
7565	chrV	122297	123018	722	+	promoter-TSS	NM_070736)	258.3	Promoter	5	118463	122752	4290	2	178540	NM_070736	0	WBGene00000480	cgp-1	GTP-binding protein cgp-1;GTP_EFTU_D3 domain-containing protein	WBGene00000480	#N/A	#N/A	#N/A
7579	chrV	117263	117763	501	+	TTS	NM_070736)	257.7	Exon (NM_001313066/186391, exon 12 of 13)	5	118463	119958	1496	2	178540	NM_001313304	2195	WBGene00000480	cgp-1	GTP-binding protein cgp-1;GTP_EFTU_D3 domain-containing protein	WBGene00000480	#N/A	#N/A	#N/A
7935	chrV	114681	115181	501	+	exon	NM_001313067, exon 10 of 13)	177.2	Exon (NM_001313066/186391, exon 10 of 13)	5	118463	119958	1496	2	178540	NM_001313304	4777	WBGene00000480	cgp-1	GTP-binding protein cgp-1;GTP_EFTU_D3 domain-containing protein	WBGene00000480	#N/A	#N/A	#N/A
8409	chrX	12852857	12855309	2453	+	Intergenic		576.317	Promoter	6	12846618	12852583	5966	2	181421	NM_077739	-274	WBGene00000482	chd-3	Chromodomain-helicase-DNA-binding protein 3 homolog	WBGene00000482	WBGene00000482	#N/A	#N/A
8965	chrX	12851151	12851651	501	+	exon	NM_077739, exon 2 of 8)	277.6	Promoter	6	12846618	12852583	5966	2	181421	NM_077739	932	WBGene00000482	chd-3	Chromodomain-helicase-DNA-binding protein 3 homolog	WBGene00000482	WBGene00000482	#N/A	#N/A
6966	chrV	3756737	3759779	3043	+	intron	NM_001029062, intron 3 of 4)	655.638	Promoter	5	3757318	3759187	1870	2	3565921	NM_001029063	0	WBGene00000498	chk-1	Serine/threonine-protein kinase chk-1	WBGene00000498	WBGene00000498	#N/A	#N/A
203	chrI	6183144	6184717	1574	+	promoter-TSS	NM_059381)	1198.66	Promoter	1	6181636	6183846	2211	2	172303	NM_059380	0	WBGene00000500	chn-1	C-term of Hsp70-iNteracting protein (CHIP family)	#N/A	WBGene00000500	#N/A	#N/A
3825	chrIII	8009150	8010363	1214	+	promoter-TSS	NM_181927)	645.8	Promoter	3	8006483	8009802	3320	2	176125	NM_066343	0	WBGene00000507	cit-1.1	Cyclin-T1.1	WBGene00000507	WBGene00000507	#N/A	#N/A
3731	chrIII	5637195	5637865	671	+	intron	NM_001025982, intron 1 of 10)	795.625	Intron (NM_001025982/182278, intron 1 of 10)	3	5635489	5654279	18791	1	182278	NM_001025982	1706	WBGene00000518	ckk-1	Calcium/calmodulin-dependent protein kinase kinase	WBGene00000518	WBGene00000518	#N/A	#N/A
4964	chrIII	5633725	5634225	501	+	Intergenic		177.2	Promoter	3	5635489	5654279	18791	1	182278	NM_001025982	-1264	WBGene00000518	ckk-1	Calcium/calmodulin-dependent protein kinase kinase	WBGene00000518	WBGene00000518	#N/A	#N/A
4969	chrIII	5639866	5640366	501	+	intron	NM_001025982, intron 1 of 10)	177.2	Intron (NM_001025982/182278, intron 1 of 10)	3	5635489	5654279	18791	1	182278	NM_001025982	4377	WBGene00000518	ckk-1	Calcium/calmodulin-dependent protein kinase kinase	WBGene00000518	WBGene00000518	#N/A	#N/A
2722	chrII	11365334	11365834	501	+	intron	NM_001026728, intron 2 of 15)	290	Promoter	2	11365396	11369950	4555	1	174738	NM_001026730	0	WBGene00000529	clh-2	CBS domain-containing protein;Chloride channel protein	WBGene00000529	WBGene00000529	#N/A	#N/A
4116	chrIII	4703751	4704414	664	+	promoter-TSS	NM_065564)	407.025	Promoter	3	4700449	4704016	3568	2	175618	NM_065563	0	WBGene00000543	clp-2	Calpain catalytic domain-containing protein	WBGene00000543	WBGene00000543	#N/A	#N/A
6159	chrIV	1445641	1446141	501	+	promoter-TSS	NM_067681)	254.6	Promoter	4	1435629	1445966	10338	2	176953	NM_067681	0	WBGene00000547	clp-7	Calpain catalytic domain-containing protein	WBGene00000547	WBGene00000547	#N/A	#N/A
3500	chrIII	9519913	9524996	5084	+	promoter-TSS	NM_066696)	2605.47	Promoter	3	9517292	9521460	4169	2	176341	NM_066696	0	WBGene00000550	clu-1	Clustered mitochondria protein homolog	WBGene00000550	WBGene00000550	#N/A	#N/A
6718	chrV	1153257	1155750	2494	+	Intergenic		2025.3	Promoter	5	1156308	1157192	885	1	178614	NM_070985	-558	WBGene00000552	cmd-1	Calmodulin	WBGene00000552	WBGene00000552	#N/A	#N/A
7251	chrV	1156096	1157211	1116	+	promoter-TSS	NM_001313274)	377.333	Promoter	5	1156308	1157192	885	1	178614	NM_070985	0	WBGene00000552	cmd-1	Calmodulin	WBGene00000552	WBGene00000552	#N/A	#N/A
6013	chrIV	1824100	1824607	508	+	promoter-TSS	NM_067738)	294.55	Promoter	4	1824528	1833599	9072	1	176989	NM_067738	0	WBGene00000553	cmk-1	Calcium/calmodulin-dependent protein kinase type 1	WBGene00000553	WBGene00000553	#N/A	#N/A
6458	chrIV	1826260	1826775	516	+	intron	NM_067738, intron 1 of 6)	178.55	Intron (NM_067738/176989, intron 1 of 6)	4	1824528	1833599	9072	1	176989	NM_067738	1732	WBGene00000553	cmk-1	Calcium/calmodulin-dependent protein kinase type 1	WBGene00000553	WBGene00000553	#N/A	#N/A
4267	chrIII	1761760	1762260	501	+	intron	NR_050701, intron 1 of 1)	339.4	Promoter	3	1763524	1764739	1216	1	175324	NM_065054	-1264	WBGene00000560	cnc-6	CaeNaCin (Caenorhabditis bacteriocin)	#N/A	#N/A	#N/A	#N/A
3777	chrIII	10270717	10271351	635	+	promoter-TSS	NM_066873)	720	Promoter	3	10271304	10277985	6682	1	187518	NM_066873	0	WBGene00000564	cnk-1	Connector enhancer of kinase suppressor of ras	WBGene00000564	WBGene00000564	#N/A	#N/A
2863	chrII	12089590	12090358	769	+	Intergenic		255.6	Promoter	2	12072302	12088861	16560	2	174848	NM_001027241	-729	WBGene00000565	cnt-1	ANK_REP_REGION domain-containing protein;Truncated ctn-1	WBGene00000565	WBGene00000565	#N/A	#N/A
3392	chrII	12075158	12075658	501	+	promoter-TSS	NM_001348640)	153	Promoter	2	12072302	12075409	3108	2	174848	NM_001348640	0	WBGene00000565	cnt-1	ANK_REP_REGION domain-containing protein;Truncated ctn-1	WBGene00000565	WBGene00000565	#N/A	#N/A
4524	chrIII	10661086	10661628	543	+	intron	NM_001027666, intron 2 of 10)	260.2	Intron (NM_001027666/176490, intron 2 of 10)	3	10663661	10677154	13494	1	176490	NM_001027665	-2033	WBGene00000566	cnt-2	Arf-GAP with ANK repeat and PH domain-containing protein cnt-2	WBGene00000566	#N/A	#N/A	#N/A
5177	chrIV	7038363	7043986	5624	+	exon	NM_068692, exon 2 of 7)	3672.39	Promoter	4	7037083	7039547	2465	2	177473	NM_068691	0	WBGene00000585	cogc-2	Conserved oligomeric Golgi complex subunit 2	WBGene00000585	WBGene00000585	#N/A	#N/A
8693	chrX	7474849	7475466	618	+	promoter-TSS	NM_076861)	375.933	Promoter	6	7466321	7475011	8691	2	181003	NM_076861	0	WBGene00000591	coh-1	Rad21_Rec8 domain-containing protein	WBGene00000591	WBGene00000591	#N/A	#N/A
9039	chrX	7465736	7466236	501	+	promoter-TSS	NR_071497)	254.6	Promoter	6	7466321	7466476	156	2	181003	NM_001322624	240	WBGene00000591	coh-1	Rad21_Rec8 domain-containing protein	WBGene00000591	WBGene00000591	#N/A	#N/A
9245	chrX	7472617	7473117	501	+	exon	NM_076861, exon 4 of 9)	209.4	Exon (NM_076861/181003, exon 4 of 9)	6	7466321	7471109	4789	2	181003	NM_001322622	-1508	WBGene00000591	coh-1	Rad21_Rec8 domain-containing protein	WBGene00000591	WBGene00000591	#N/A	#N/A
5974	chrIV	7753688	7754364	677	+	exon	NM_001047459, exon 2 of 2)	300.75	Promoter	4	7753522	7754612	1091	1	177559	NM_001047459	166	WBGene00000603	col-14	Col_cuticle_N domain-containing protein;Cuticle collagen 14	WBGene00000603	#N/A	#N/A	#N/A
8193	chrX	421659	423040	1382	+	exon	NM_001038488, exon 2 of 2)	1018.63	Promoter	6	421724	422646	923	1	180397	NM_001038488	0	WBGene00000608	col-19	Cuticle collagen 19	WBGene00000608	WBGene00000608	#N/A	#N/A
2175	chrII	4869630	4871127	1498	+	exon	NM_062478, exon 2 of 2)	601.3	Promoter	2	4869777	4870771	995	2	173840	NM_062478	0	WBGene00000609	col-20	Col_cuticle_N domain-containing protein	WBGene00000609	WBGene00000609	#N/A	#N/A
2138	chrII	10704000	10706084	2085	+	TTS	NM_063907)	646.133	Promoter	2	10704922	10705960	1039	1	174651	NM_063908	0	WBGene00000616	col-39	Cuticle collagen 39	#N/A	#N/A	#N/A	#N/A
936	chrI	745922	746563	642	+	promoter-TSS	NM_001306253)	323.833	Promoter	1	745888	748269	2382	1	4363004	NM_001306252	34	WBGene00000624	col-47	COLlagen	WBGene00000624	WBGene00000624	#N/A	#N/A
720	chrI	3137379	3139494	2116	+	TTS	NM_058705)	404.46	Promoter	1	3137209	3138411	1203	1	187239	NM_058705	170	WBGene00000626	col-49	Col_cuticle_N domain-containing protein	WBGene00000626	WBGene00000626	#N/A	#N/A
708	chrI	4574121	4574787	667	+	Intergenic		412.05	Promoter	1	4571214	4572663	1450	2	183885	NM_058993	-1458	WBGene00000629	col-52	COLlagen	#N/A	WBGene00000629	#N/A	WBGene00000629
1124	chrI	7105554	7106185	632	+	exon	NM_059612, exon 2 of 3)	273.9	Promoter	1	7105319	7106725	1407	1	172445	NM_059612	235	WBGene00000636	col-60	Col_cuticle_N domain-containing protein	#N/A	WBGene00000636	#N/A	WBGene00000636
817	chrI	11490755	11491398	644	+	promoter-TSS	NM_060535)	363.9	Promoter	1	11489230	11490560	1331	2	187138	NM_060535	-195	WBGene00000641	col-65	Col_cuticle_N domain-containing protein	WBGene00000641	WBGene00000641	#N/A	#N/A
1861	chrII	3518651	3521933	3283	+	TTS	NM_001267150)	2225.62	Promoter	2	3520740	3521297	558	2	173698	NM_001267150	0	WBGene00000648	col-72	COLlagen	WBGene00000648	WBGene00000648	#N/A	#N/A
3077	chrII	3523553	3524131	579	+	TTS	NM_001359802)	209.85	Promoter	2	3520740	3524180	3441	2	173698	NM_001267149	49	WBGene00000648	col-72	COLlagen	WBGene00000648	WBGene00000648	#N/A	#N/A
1987	chrII	10706829	10710489	3661	+	promoter-TSS	NM_063910)	1045.24	Promoter	2	10707222	10708222	1001	1	174652	NM_063909	0	WBGene00000656	col-80	Putative cuticle collagen 80	WBGene00000656	WBGene00000656	#N/A	#N/A
4352	chrIII	7948977	7949742	766	+	TTS	NM_066329)	312.15	Promoter	3	7948890	7949907	1018	1	176117	NM_066328	87	WBGene00000665	col-90	Putative cuticle collagen 90	WBGene00000665	#N/A	#N/A	#N/A
3875	chrIII	10984649	10986048	1400	+	exon	NM_067008, exon 2 of 2)	588.5	Promoter	3	10984613	10985584	972	2	259335	NM_067008	0	WBGene00000668	col-93	Col_cuticle_N domain-containing protein	WBGene00000668	WBGene00000668	#N/A	#N/A
4072	chrIII	10987634	10988186	553	+	promoter-TSS	NM_067009)	433	Promoter	3	10986867	10987830	964	2	259336	NM_067009	0	WBGene00000669	col-94	Col_cuticle_N domain-containing protein	#N/A	WBGene00000669	#N/A	#N/A
3900	chrIII	11703955	11705046	1092	+	exon	NM_181973, exon 2 of 2)	563.05	Promoter	3	11704010	11704985	976	1	176602	NM_181973	0	WBGene00000670	col-95	Col_cuticle_N domain-containing protein	WBGene00000670	WBGene00000670	#N/A	#N/A
4695	chrIII	11705702	11706395	694	+	TTS	NM_067114)	225.5	Promoter	3	11705713	11706644	932	2	353461	NM_181982	249	WBGene00000671	col-96	Col_cuticle_N domain-containing protein	WBGene00000671	#N/A	#N/A	#N/A
3770	chrIII	13018742	13020234	1493	+	exon	NM_067302, exon 3 of 3)	726.967	Promoter	3	13019020	13020117	1098	1	176724	NM_067302	0	WBGene00000673	col-98	Col_cuticle_N domain-containing protein	WBGene00000673	WBGene00000673	#N/A	#N/A
5456	chrIV	325497	327038	1542	+	intron	NM_001307715, intron 1 of 1)	736.22	Promoter	4	325519	326529	1011	2	176854	NM_001307715	0	WBGene00000675	col-101	Col_cuticle_N domain-containing protein	WBGene00000675	WBGene00000675	#N/A	#N/A
5272	chrIV	761688	764226	2539	+	TTS	NM_067580)	1601.94	Promoter	4	762453	763664	1212	2	176901	NM_067581	0	WBGene00000677	col-103	Col_cuticle_N domain-containing protein	WBGene00000677	WBGene00000677	#N/A	#N/A
5306	chrIV	1459386	1460990	1605	+	TTS	NM_067683)	1341.66	Promoter	4	1459896	1460786	891	2	176955	NM_171268	0	WBGene00000680	col-106	Col_cuticle_N domain-containing protein	WBGene00000680	WBGene00000680	#N/A	#N/A
5937	chrIV	4655842	4656642	801	+	TTS	NM_001307453)	317.225	Promoter	4	4655830	4656564	735	2	177230	NM_001307454	0	WBGene00000685	col-111	Col_cuticle_N domain-containing protein	WBGene00000685	WBGene00000685	#N/A	#N/A
6242	chrIV	4657987	4658714	728	+	promoter-TSS	NM_068206)	233.6	Promoter	4	4655830	4657587	1758	2	177230	NM_068206	-400	WBGene00000685	col-111	Col_cuticle_N domain-containing protein	WBGene00000685	WBGene00000685	#N/A	#N/A
6146	chrIV	7990137	7990637	501	+	exon	NM_068937, exon 4 of 5)	254.6	Promoter	4	7988688	7991313	2626	1	189843	NM_068937	1449	WBGene00000689	col-115	COLlagen	WBGene00000689	WBGene00000689	#N/A	#N/A
6390	chrIV	7992198	7992698	501	+	exon	NM_068938, exon 11 of 12)	193.3	Exon (NM_068938/177597, exon 11 of 12)	4	7988688	7991313	2626	1	189843	NM_068937	3510	WBGene00000689	col-115	COLlagen	WBGene00000689	WBGene00000689	#N/A	#N/A
6503	chrIV	7994911	7995411	501	+	exon	NM_068938, exon 10 of 12)	177.2	Exon (NM_068938/177597, exon 10 of 12)	4	7988688	7991313	2626	1	189843	NM_068937	6223	WBGene00000689	col-115	COLlagen	WBGene00000689	WBGene00000689	#N/A	#N/A
5291	chrIV	8978723	8980188	1466	+	exon	NM_069160, exon 1 of 1)	1465.6	Promoter	4	8978926	8979795	870	2	177715	NM_069160	0	WBGene00000693	col-119	Col_cuticle_N domain-containing protein	WBGene00000693	WBGene00000693	#N/A	#N/A
6480	chrIV	9262096	9262596	501	+	promoter-TSS	NM_069216)	177.2	Promoter	4	9260669	9261753	1085	2	177748	NM_069216	-343	WBGene00000694	col-120	Col_cuticle_N domain-containing protein	#N/A	#N/A	#N/A	#N/A
5317	chrIV	9563276	9564486	1211	+	promoter-TSS	NM_001268472)	1267.85	Promoter	4	9563388	9564396	1009	1	177789	NM_069299	0	WBGene00000696	col-122	Col_cuticle_N domain-containing protein	WBGene00000696	WBGene00000696	#N/A	#N/A
5369	chrIV	12108655	12109796	1142	+	TTS	NM_069895)	1014.95	Promoter	4	12108772	12109611	840	2	178155	NM_001306994	0	WBGene00000703	col-129	Col_cuticle_N domain-containing protein	WBGene00000703	WBGene00000703	#N/A	#N/A
7060	chrV	4652954	4653951	998	+	exon	NM_071851, exon 3 of 3)	531.367	Promoter	5	4652910	4653958	1049	2	178857	NM_071851	7	WBGene00000712	col-139	Col_cuticle_N domain-containing protein	WBGene00000712	WBGene00000712	#N/A	#N/A
6871	chrV	5835667	5837322	1656	+	exon	NM_072124, exon 2 of 2)	871.025	Promoter	5	5835894	5836811	918	2	178971	NM_072124	0	WBGene00000713	col-140	Col_cuticle_N domain-containing protein	WBGene00000713	WBGene00000713	#N/A	#N/A
6881	chrV	6834390	6836834	2445	+	promoter-TSS	NM_072337)	842.825	Promoter	5	6835654	6836663	1010	1	179073	NM_072337	0	WBGene00000716	col-143	Col_cuticle_N domain-containing protein	WBGene00000716	WBGene00000716	#N/A	#N/A
7710	chrV	9632266	9632766	501	+	promoter-TSS	NR_069208)	233.3	Promoter	5	9632322	9633326	1005	2	179351	NM_073085	560	WBGene00000720	col-147	Col_cuticle_N domain-containing protein	WBGene00000720	#N/A	#N/A	#N/A
6926	chrV	13200682	13202655	1974	+	exon	NM_073883, exon 2 of 2)	731.9	Promoter	5	13201098	13202099	1002	2	179804	NM_073883	0	WBGene00000733	col-160	Col_cuticle_N domain-containing protein	WBGene00000733	WBGene00000733	#N/A	#N/A
8787	chrX	12634931	12635469	539	+	TTS	NM_077709)	333.875	Distal Intergenic	6	12636153	12637056	904	2	187723	NM_077709	1587	WBGene00000755	col-182	pseudo	WBGene00000755	WBGene00000755	#N/A	#N/A
9383	chrX	12636163	12636663	501	+	exon	NM_077709, exon 3 of 3)	169.1	Promoter	6	12636153	12637056	904	2	187723	NM_077709	393	WBGene00000755	col-182	pseudo	WBGene00000755	WBGene00000755	#N/A	#N/A
8719	chrX	13469382	13470627	1246	+	exon	NM_001270294, exon 2 of 2)	361.175	Promoter	6	13469455	13470376	922	1	181470	NM_001270293	0	WBGene00000757	col-184	Col_cuticle_N domain-containing protein	WBGene00000757	WBGene00000757	#N/A	#N/A
3657	chrIII	7857466	7859671	2206	+	promoter-TSS	NM_066304)	1051.6	Promoter	3	7857424	7858456	1033	2	176099	NM_066303	0	WBGene00000765	coq-5	2-methoxy-6-polyprenyl-1,4-benzoquinol methylase, mitochondrial	#N/A	#N/A	#N/A	#N/A
6920	chrV	9338393	9340901	2509	+	TTS	NM_073014)	737.5	Exon (NM_073014/179316, exon 7 of 8)	5	9336762	9338843	2082	1	179316	NM_073014	1631	WBGene00000766	coq-6	Ubiquinone biosynthesis monooxygenase COQ6, mitochondrial	WBGene00000766	WBGene00000766	#N/A	#N/A
3808	chrIII	9322247	9324289	2043	+	exon	NM_066650, exon 3 of 7)	663.4	Promoter	3	9322316	9324294	1979	1	176310	NM_066650	0	WBGene00000770	cpb-1	Cytoplasmic polyadenylation element-binding protein 1	WBGene00000770	WBGene00000770	#N/A	#N/A
228	chrI	5790092	5792211	2120	+	exon	NM_059279, exon 2 of 6)	1110.22	Promoter	1	5789170	5791723	2554	2	172244	NM_059279	0	WBGene00000772	cpb-3	Cytoplasmic polyadenylation element-binding protein 3	WBGene00000772	WBGene00000772	#N/A	#N/A
1398	chrI	5789023	5789523	501	+	TTS	NM_059278)	215.1	Exon (NM_059279/172244, exon 5 of 6)	1	5789170	5791723	2554	2	172244	NM_059279	2200	WBGene00000772	cpb-3	Cytoplasmic polyadenylation element-binding protein 3	WBGene00000772	WBGene00000772	#N/A	#N/A
1661	chrI	5792672	5793319	648	+	exon	NM_059280, exon 5 of 6)	169.1	Promoter	1	5789170	5791723	2554	2	172244	NM_059279	-949	WBGene00000772	cpb-3	Cytoplasmic polyadenylation element-binding protein 3	WBGene00000772	WBGene00000772	#N/A	#N/A
1813	chrII	8600652	8604905	4254	+	promoter-TSS	NR_003407)	4090.62	Promoter	2	8600528	8602410	1883	2	174378	NM_063421	0	WBGene00000773	cpf-1	WD_REPEATS_REGION domain-containing protein	WBGene00000773	WBGene00000773	#N/A	#N/A
4443	chrIII	13268667	13269341	675	+	promoter-TSS	NM_067333)	289.825	Promoter	3	13267014	13268875	1862	2	176742	NM_067333	0	WBGene00000774	cpf-2	RRM domain-containing protein	WBGene00000774	WBGene00000774	#N/A	#N/A
418	chrI	8635473	8638373	2901	+	TTS	NM_059937)	679.067	Promoter	1	8636373	8637123	751	2	172660	NM_059938	0	WBGene00000777	cpn-1	Calponin-homology (CH) domain-containing protein	WBGene00000777	WBGene00000777	#N/A	#N/A
7350	chrV	1132795	1134539	1745	+	promoter-TSS	NM_070983)	333.75	Promoter	5	1132686	1133954	1269	2	178612	NM_070982	0	WBGene00000785	cpr-5	Cathepsin B-like cysteine proteinase 5	WBGene00000785	WBGene00000785	#N/A	#N/A
8610	chrX	6606824	6607994	1171	+	intron	NM_001129641, intron 1 of 6)	412.933	Promoter	6	6607303	6608970	1668	1	180931	NM_001129641	0	WBGene00000786	cpr-6	Cathepsin B-like cysteine proteinase 6	WBGene00000786	WBGene00000786	#N/A	#N/A
321	chrI	2688635	2689678	1044	+	TTS	NR_003382)	856.14	Promoter	1	2686698	2689415	2718	2	171829	NM_058622	0	WBGene00000788	cpz-1	Cathepsin Z-1	WBGene00000788	WBGene00000788	#N/A	#N/A
866	chrI	2686585	2688120	1536	+	intron	NM_001306462, intron 1 of 1)	342.375	Promoter	1	2686698	2687780	1083	2	171829	NM_001306462	0	WBGene00000788	cpz-1	Cathepsin Z-1	WBGene00000788	WBGene00000788	#N/A	#N/A
3823	chrIII	11657150	11657661	512	+	promoter-TSS	NM_001027690)	649.75	Promoter	3	11657767	11693554	35788	1	176597	NM_001027690	-106	WBGene00000793	crh-1	BZIP domain-containing protein	WBGene00000793	WBGene00000793	#N/A	#N/A
4229	chrIII	11659830	11660867	1038	+	intron	NM_001027690, intron 1 of 6)	354.4	Intron (NM_001027690/176597, intron 1 of 6)	3	11657767	11693554	35788	1	176597	NM_001027690	2063	WBGene00000793	crh-1	BZIP domain-containing protein	WBGene00000793	WBGene00000793	#N/A	#N/A
4849	chrIII	11661731	11662231	501	+	intron	NM_001027690, intron 1 of 6)	193.3	Intron (NM_001027690/176597, intron 1 of 6)	3	11657767	11693554	35788	1	176597	NM_001027690	3964	WBGene00000793	crh-1	BZIP domain-containing protein	WBGene00000793	WBGene00000793	#N/A	#N/A
4861	chrIII	11689312	11689812	501	+	promoter-TSS	NM_001268207)	193.3	Promoter	3	11689778	11693554	3777	1	176597	NM_001268207	0	WBGene00000793	crh-1	BZIP domain-containing protein	WBGene00000793	WBGene00000793	#N/A	#N/A
938	chrI	3490339	3491099	761	+	intron	NM_058769, intron 14 of 22)	322.2	Exon (NM_058769/3565260, exon 14 of 23)	1	3482030	3484365	2336	1	171917	NM_058767	8309	WBGene00000794	crn-1	Flap endonuclease 1	WBGene00000794	WBGene00000794	#N/A	#N/A
1522	chrI	3482533	3483161	629	+	exon	NM_058767, exon 2 of 4)	193.3	Promoter	1	3482030	3484365	2336	1	171917	NM_058767	503	WBGene00000794	crn-1	Flap endonuclease 1	WBGene00000794	WBGene00000794	#N/A	#N/A
8954	chrX	2258381	2258888	508	+	promoter-TSS	NM_076014)	282.45	Promoter	6	2256090	2258074	1985	2	180536	NM_076014	-307	WBGene00000797	crn-4	Cell death-related nuclease 4	WBGene00000797	WBGene00000797	#N/A	#N/A
587	chrI	2627951	2629282	1332	+	promoter-TSS	NM_058613)	491.3	Promoter	1	2623360	2628112	4753	2	171821	NM_001306359	0	WBGene00000800	cars-1	Cysteinyl-tRNA synthetase	WBGene00000800	WBGene00000800	#N/A	#N/A
1319	chrI	2630068	2630568	501	+	Intergenic		233.3	Promoter	1	2623360	2628577	5218	2	171821	NM_058613	-1491	WBGene00000800	cars-1	Cysteinyl-tRNA synthetase	WBGene00000800	WBGene00000800	#N/A	#N/A
1501	chrI	2625306	2625806	501	+	exon	NM_058613, exon 4 of 7)	193.3	Exon (NM_001306359/171821, exon 4 of 7)	1	2623360	2628112	4753	2	171821	NM_001306359	2306	WBGene00000800	cars-1	Cysteinyl-tRNA synthetase	WBGene00000800	WBGene00000800	#N/A	#N/A
2104	chrII	13596631	13597538	908	+	promoter-TSS	NM_064454)	690.2	Promoter	2	13596956	13597874	919	1	175006	NM_064455	0	WBGene00000804	csc-1	Chromosome segregation and cytokinesis defective protein 1	WBGene00000804	WBGene00000804	#N/A	#N/A
238	chrI	69857	70393	537	+	Intergenic		1082.03	Promoter	1	71425	80344	8920	1	266817	NM_001306233	-1032	WBGene00000812	csk-1	PK_Tyr_Ser-Thr domain-containing protein;Tyrosine-protein kinase csk-1	WBGene00000812	WBGene00000812	#N/A	#N/A
1242	chrI	67525	68025	501	+	Intergenic		249.1	Distal Intergenic	1	71425	80344	8920	1	266817	NM_001306233	-3400	WBGene00000812	csk-1	PK_Tyr_Ser-Thr domain-containing protein;Tyrosine-protein kinase csk-1	WBGene00000812	WBGene00000812	#N/A	#N/A
7069	chrV	17870422	17871502	1081	+	promoter-TSS	NM_075107)	521.56	Promoter	5	17861439	17870634	9196	2	180168	NM_075106	0	WBGene00000813	csn-1	COP9 signalosome complex subunit 1	WBGene00000813	WBGene00000813	#N/A	#N/A
3473	chrIII	10214623	10219085	4463	+	promoter-TSS	NM_066863)	3503.08	Promoter	3	10215056	10216617	1562	2	176437	NM_066863	0	WBGene00000833	cts-1	putative citrate synthase, mitochondrial	WBGene00000833	WBGene00000833	#N/A	#N/A
3972	chrIII	10470155	10472310	2156	+	promoter-TSS	NM_066908)	499.8	Promoter	3	10471238	10474884	3647	1	176466	NM_066908	0	WBGene00000836	cul-1	Cullin-1	WBGene00000836	WBGene00000836	#N/A	#N/A
4205	chrIII	10473117	10473780	664	+	exon	NM_066908, exon 3 of 6)	363.2	Exon (NM_066908/176466, exon 3 of 6)	3	10471238	10474884	3647	1	176466	NM_066908	1879	WBGene00000836	cul-1	Cullin-1	WBGene00000836	WBGene00000836	#N/A	#N/A
4078	chrIII	13687163	13688026	864	+	promoter-TSS	NM_001027838)	431.133	Promoter	3	13687651	13692097	4447	1	176806	NM_001027837	0	WBGene00000837	cul-2	Cullin-2	WBGene00000837	WBGene00000837	#N/A	#N/A
7112	chrV	176823	177436	614	+	promoter-TSS	NM_070750)	481.7	Promoter	5	177644	184453	6810	1	178547	NM_070750	-208	WBGene00000838	cul-3	CULLIN_2 domain-containing protein;Cullin-3;Cullin_Nedd8 domain-containing protein	WBGene00000838	WBGene00000838	#N/A	#N/A
7769	chrV	178405	179409	1005	+	exon	NM_070750, exon 2 of 6)	215.55	Promoter	5	178593	184453	5861	1	178547	NM_001313285	0	WBGene00000838	cul-3	CULLIN_2 domain-containing protein;Cullin-3;Cullin_Nedd8 domain-containing protein	WBGene00000838	WBGene00000838	#N/A	#N/A
2178	chrII	7301524	7303000	1477	+	TTS	NM_001322738)	597.975	Promoter	2	7302111	7305530	3420	1	174198	NM_063124	0	WBGene00000839	cul-4	Cullin-4	WBGene00000839	WBGene00000839	#N/A	#N/A
7289	chrV	10177901	10178718	818	+	intron	NR_102055, intron 1 of 1)	361.175	Promoter	5	10179565	10182893	3329	1	179413	NM_073215	-847	WBGene00000840	cul-5	Cullin-5	WBGene00000840	WBGene00000840	#N/A	#N/A
3993	chrIII	7584124	7584936	813	+	promoter-TSS	NM_066263)	478.1	Promoter	3	7584181	7591248	7068	1	176074	NM_001027550	0	WBGene00000846	cup-5	PKD_channel domain-containing protein	WBGene00000846	WBGene00000846	#N/A	#N/A
3623	chrIII	7520052	7521819	1768	+	promoter-TSS	NM_066252)	1181	Promoter	3	7518738	7520697	1960	2	176066	NM_066250	0	WBGene00000854	cux-7	uncharacterized protein	WBGene00000854	WBGene00000854	#N/A	#N/A
3574	chrIII	9109295	9111669	2375	+	Intergenic		1641.26	Promoter	3	9107254	9109202	1949	2	176287	NM_066617	-93	WBGene00000863	cya-1	G2/mitotic-specific cyclin-A1	WBGene00000863	WBGene00000863	#N/A	#N/A
152	chrI	8022138	8025210	3073	+	intron	NM_059806, intron 4 of 5)	1464.16	Promoter	1	8023252	8024403	1152	2	172582	NM_059806	0	WBGene00000869	cyc-1	Cytochrome c domain-containing protein	#N/A	WBGene00000869	#N/A	#N/A
2339	chrII	12987656	12988156	501	+	promoter-TSS	NM_064362)	452.2	Promoter	2	12988223	12992554	4332	1	174941	NM_064362	-67	WBGene00000870	cyd-1	G1/S-specific cyclin-D	WBGene00000870	#N/A	#N/A	#N/A
3109	chrII	12978346	12979239	894	+	TTS	NM_064360)	205.4	Distal Intergenic	2	12988223	12992554	4332	1	174941	NM_064362	-8984	WBGene00000870	cyd-1	G1/S-specific cyclin-D	WBGene00000870	#N/A	#N/A	#N/A
4603	chrIII	7025707	7026238	532	+	exon	NM_171880, exon 10 of 14)	246.9	Exon (NM_171180/175983, exon 10 of 14)	3	7023838	7029196	5359	2	175983	NM_171180	2958	WBGene00000872	cyk-1	CYtoKinesis defect	WBGene00000872	WBGene00000872	#N/A	#N/A
4236	chrIII	6021327	6022125	799	+	exon	NM_065910, exon 8 of 14)	348.8	Promoter	3	6020212	6024419	4208	1	175853	NM_065910	1115	WBGene00000874	cyk-3	Ubiquitin carboxyl-terminal hydrolase cyk-3	#N/A	WBGene00000874	#N/A	#N/A
4823	chrIII	6023028	6023826	799	+	exon	NM_065910, exon 11 of 14)	202.6	Exon (NM_001027821/175853, exon 10 of 14)	3	6020212	6024419	4208	1	175853	NM_065910	2816	WBGene00000874	cyk-3	Ubiquitin carboxyl-terminal hydrolase cyk-3	#N/A	WBGene00000874	#N/A	#N/A
6835	chrV	11992770	11994342	1573	+	promoter-TSS	NM_073608)	1065.38	Promoter	5	11991164	11993695	2532	2	179643	NM_073606	0	WBGene00000876	cyl-1	CYclin L	#N/A	#N/A	#N/A	#N/A
3752	chrIII	13689384	13691218	1835	+	exon	NM_001027838, exon 5 of 8)	762.425	Exon (NM_001027837/176806, exon 6 of 8)	3	13692732	13693691	960	1	176807	NM_067427	-1514	WBGene00000878	cyn-2	Peptidyl-prolyl cis-trans isomerase 2	WBGene00000878	WBGene00000878	#N/A	WBGene00000878
4147	chrIII	13693960	13694658	699	+	TTS	NM_067427)	387.15	Promoter	3	13692732	13693691	960	1	176807	NM_067427	1228	WBGene00000878	cyn-2	Peptidyl-prolyl cis-trans isomerase 2	WBGene00000878	WBGene00000878	#N/A	WBGene00000878
2236	chrII	10872350	10873653	1304	+	promoter-TSS	NM_063938)	535	Promoter	2	10870829	10872606	1778	2	174674	NM_063936	0	WBGene00000880	cyn-4	Peptidyl-prolyl cis-trans isomerase 4	#N/A	WBGene00000880	#N/A	#N/A
99	chrI	15037789	15042252	4464	+	TTS	NM_061223)	2080.07	Promoter	1	15040609	15041272	664	2	173374	NM_061223	0	WBGene00000881	cyn-5	Peptidyl-prolyl cis-trans isomerase 5	WBGene00000881	WBGene00000881	#N/A	#N/A
538	chrI	15043101	15045638	2538	+	exon	NM_061224, exon 7 of 10)	530.475	Exon (NM_061224/173375, exon 7 of 10)	1	15040609	15041272	664	2	173374	NM_061223	-1829	WBGene00000881	cyn-5	Peptidyl-prolyl cis-trans isomerase 5	WBGene00000881	WBGene00000881	#N/A	#N/A
6672	chrV	15184005	15192930	8926	+	promoter-TSS	NM_074349)	4408.54	Promoter	5	15186683	15187360	678	2	180027	NM_074348	0	WBGene00000883	cyn-7	Peptidyl-prolyl cis-trans isomerase 7	WBGene00000883	WBGene00000883	#N/A	#N/A
8395	chrX	8911026	8911544	519	+	promoter-TSS	NM_077106)	588.25	Promoter	6	8911385	8913833	2449	1	181136	NM_077105	0	WBGene00000884	cyn-8	Peptidyl-prolyl cis-trans isomerase 8	WBGene00000884	WBGene00000884	#N/A	#N/A
2730	chrII	6913153	6913712	560	+	promoter-TSS	NM_063015)	289.133	Promoter	2	6912674	6913362	689	2	174132	NM_001026719	0	WBGene00000886	cyn-10	Peptidyl-prolyl cis-trans isomerase 10	WBGene00000886	WBGene00000886	#N/A	#N/A
2000	chrII	8715621	8718097	2477	+	promoter-TSS	NM_063454)	1000.26	Promoter	2	8715193	8716280	1088	2	174394	NM_063454	0	WBGene00000887	cyn-11	Peptidyl-prolyl cis-trans isomerase 11	#N/A	WBGene00000887	#N/A	#N/A
344	chrI	13571046	13572722	1677	+	promoter-TSS	NM_060978)	824.66	Promoter	1	13566446	13572036	5591	2	173225	NM_060977	0	WBGene00000891	cyn-15	PPIase cyclophilin-type domain-containing protein	WBGene00000891	WBGene00000891	#N/A	#N/A
2063	chrII	8222519	8223976	1458	+	Intergenic		791.92	Distal Intergenic	2	8226330	8228625	2296	1	174323	NM_001129154	-2354	WBGene00000894	dab-1	PID domain-containing protein	#N/A	WBGene00000894	#N/A	#N/A
2292	chrII	8224168	8225477	1310	+	Intergenic		490.433	Promoter	2	8226330	8228625	2296	1	174323	NM_001129154	-853	WBGene00000894	dab-1	PID domain-containing protein	#N/A	WBGene00000894	#N/A	#N/A
2544	chrII	8227598	8228306	709	+	exon	NM_063331, exon 4 of 6)	350.433	Promoter	2	8226841	8228625	1785	1	174323	NM_063331	757	WBGene00000894	dab-1	PID domain-containing protein	#N/A	WBGene00000894	#N/A	#N/A
3204	chrII	8225982	8227086	1105	+	promoter-TSS	NM_063331)	190.5	Promoter	2	8226330	8228625	2296	1	174323	NM_001129154	0	WBGene00000894	dab-1	PID domain-containing protein	#N/A	WBGene00000894	#N/A	#N/A
5780	chrIV	132028	132639	612	+	promoter-TSS	NM_001027989)	392.533	Promoter	4	132451	137621	5171	1	176829	NM_001027988	0	WBGene00000897	daf-1	Cell surface receptor daf-1	WBGene00000897	WBGene00000897	#N/A	#N/A
6239	chrIV	130144	130644	501	+	Intergenic		233.6	Distal Intergenic	4	132451	137621	5171	1	176829	NM_001027988	-1807	WBGene00000897	daf-1	Cell surface receptor daf-1	WBGene00000897	WBGene00000897	#N/A	#N/A
8392	chrX	825849	826393	545	+	promoter-TSS	NM_075760)	592.525	Promoter	6	818320	825426	7107	2	180431	NM_075760	-423	WBGene00000899	daf-3	Dwarfin sma;MH2 domain-containing protein	WBGene00000899	WBGene00000899	#N/A	#N/A
8780	chrX	827422	827956	535	+	Intergenic		337.8	Distal Intergenic	6	818320	825426	7107	2	180431	NM_075760	-1996	WBGene00000899	daf-3	Dwarfin sma;MH2 domain-containing protein	WBGene00000899	WBGene00000899	#N/A	#N/A
8893	chrX	823419	823919	501	+	exon	NM_075760, exon 4 of 15)	297.5	Promoter	6	818320	823793	5474	2	180431	NM_001313415	0	WBGene00000899	daf-3	Dwarfin sma;MH2 domain-containing protein	WBGene00000899	WBGene00000899	#N/A	#N/A
9441	chrX	822412	822912	501	+	exon	NM_075760, exon 8 of 15)	153	Promoter	6	818320	823793	5474	2	180431	NM_001313415	881	WBGene00000899	daf-3	Dwarfin sma;MH2 domain-containing protein	WBGene00000899	WBGene00000899	#N/A	#N/A
1973	chrII	14039886	14040977	1092	+	Intergenic		1138.94	Distal Intergenic	2	14033837	14037714	3878	2	175054	NM_064540	-2172	WBGene00000901	daf-5	c-SKI_SMAD_bind domain-containing protein	WBGene00000901	WBGene00000901	#N/A	#N/A
2559	chrII	14038132	14038858	727	+	promoter-TSS	NM_064540)	340.267	Promoter	2	14033837	14037714	3878	2	175054	NM_064540	-418	WBGene00000901	daf-5	c-SKI_SMAD_bind domain-containing protein	WBGene00000901	WBGene00000901	#N/A	#N/A
2571	chrII	14044146	14044646	501	+	Intergenic		339.4	Distal Intergenic	2	14033837	14037714	3878	2	175054	NM_064540	-6432	WBGene00000901	daf-5	c-SKI_SMAD_bind domain-containing protein	WBGene00000901	WBGene00000901	#N/A	#N/A
2647	chrII	14035962	14037245	1284	+	intron	NM_064540, intron 1 of 4)	307.4	Promoter	2	14033837	14037714	3878	2	175054	NM_064540	469	WBGene00000901	daf-5	c-SKI_SMAD_bind domain-containing protein	WBGene00000901	WBGene00000901	#N/A	#N/A
2759	chrII	14042661	14043350	690	+	Intergenic		281.5	Distal Intergenic	2	14033837	14037714	3878	2	175054	NM_064540	-4947	WBGene00000901	daf-5	c-SKI_SMAD_bind domain-containing protein	WBGene00000901	WBGene00000901	#N/A	#N/A
8297	chrX	10636886	10638276	1391	+	Intergenic		720.067	Distal Intergenic	6	10644440	10665481	21042	1	181263	NM_001029376	-6164	WBGene00000908	daf-12	Nuclear hormone receptor family member daf-12	WBGene00000908	WBGene00000908	#N/A	#N/A
8491	chrX	10663830	10664662	833	+	promoter-TSS	NM_001029378)	496.6	Promoter	6	10664406	10665481	1076	1	181263	NM_001029378	0	WBGene00000908	daf-12	Nuclear hormone receptor family member daf-12	WBGene00000908	WBGene00000908	#N/A	#N/A
9050	chrX	10640621	10641121	501	+	Intergenic		254.6	Distal Intergenic	6	10644440	10665481	21042	1	181263	NM_001029376	-3319	WBGene00000908	daf-12	Nuclear hormone receptor family member daf-12	WBGene00000908	WBGene00000908	#N/A	#N/A
9292	chrX	10647620	10648120	501	+	intron	NM_001029376, intron 2 of 16)	193.3	Intron (NM_001029376/181263, intron 2 of 16)	6	10644440	10665481	21042	1	181263	NM_001029376	3180	WBGene00000908	daf-12	Nuclear hormone receptor family member daf-12	WBGene00000908	WBGene00000908	#N/A	#N/A
5640	chrIV	10252128	10253162	1035	+	intron	NM_001268546, intron 1 of 5)	480.44	Promoter	4	10253666	10255595	1930	1	177908	NM_001268547	-504	WBGene00000910	daf-14	MH2 domain-containing protein	WBGene00000910	WBGene00000910	#N/A	#N/A
5630	chrIV	9386028	9386655	628	+	promoter-TSS	NM_069253)	486.867	Promoter	4	9386208	9394533	8326	1	177770	NM_001306927	0	WBGene00000911	daf-15	Raptor_N domain-containing protein	WBGene00000911	WBGene00000911	#N/A	#N/A
540	chrI	10765373	10766156	784	+	intron	NM_001026423, intron 4 of 8)	526.967	Intron (NM_001264561/172981, intron 7 of 11)	1	10763654	10775050	11397	1	172981	NM_001313505	1719	WBGene00000912	daf-16	Fork-head domain-containing protein;Forkhead box protein O	WBGene00000912	WBGene00000912	#N/A	#N/A
689	chrI	10761648	10763450	1803	+	promoter-TSS	NM_001026424)	427.075	Promoter	1	10763103	10775050	11948	1	172981	NM_001026423	0	WBGene00000912	daf-16	Fork-head domain-containing protein;Forkhead box protein O	WBGene00000912	WBGene00000912	#N/A	#N/A
969	chrI	10771420	10772103	684	+	promoter-TSS	NM_001264563)	314.1	Promoter	1	10771508	10775050	3543	1	172981	NM_001026422	0	WBGene00000912	daf-16	Fork-head domain-containing protein;Forkhead box protein O	WBGene00000912	WBGene00000912	#N/A	#N/A
986	chrI	10774635	10775199	565	+	exon	NM_001313505, exon 8 of 8)	306.65	Exon (NM_001264561/172981, exon 12 of 12)	1	10772999	10775050	2052	1	172981	NM_001026426	1636	WBGene00000912	daf-16	Fork-head domain-containing protein;Forkhead box protein O	WBGene00000912	WBGene00000912	#N/A	#N/A
1613	chrI	10760286	10760786	501	+	intron	NM_001026425, intron 2 of 9)	177.2	Intron (NM_001264561/172981, intron 4 of 11)	1	10763103	10775050	11948	1	172981	NM_001026423	-2317	WBGene00000912	daf-16	Fork-head domain-containing protein;Forkhead box protein O	WBGene00000912	WBGene00000912	#N/A	#N/A
5217	chrIV	424475	428605	4131	+	intron	NM_067526, intron 1 of 1)	2258.57	Promoter	4	420426	425148	4723	2	176869	NM_067525	0	WBGene00000913	daf-18	Phosphatidylinositol 3,4,5-trisphosphate 3-phosphatase and dual-specificity protein phosphatase daf-18	#N/A	WBGene00000913	#N/A	#N/A
5872	chrIV	423351	423989	639	+	exon	NM_067525, exon 3 of 7)	339.6	Promoter	4	420426	425148	4723	2	176869	NM_067525	1159	WBGene00000913	daf-18	Phosphatidylinositol 3,4,5-trisphosphate 3-phosphatase and dual-specificity protein phosphatase daf-18	#N/A	WBGene00000913	#N/A	#N/A
1976	chrII	10169261	10169964	704	+	promoter-TSS	NM_001026969)	1125.68	Promoter	2	10157953	10169321	11369	2	174577	NM_001026968	0	WBGene00000914	daf-19	RFX-like transcription factor daf-19;RFX-type winged-helix domain-containing protein	WBGene00000914	WBGene00000914	#N/A	#N/A
2983	chrII	10164360	10164918	559	+	promoter-TSS	NM_001267307)	229.2	Promoter	2	10157953	10164378	6426	2	174577	NM_001267307	0	WBGene00000914	daf-19	RFX-like transcription factor daf-19;RFX-type winged-helix domain-containing protein	WBGene00000914	WBGene00000914	#N/A	#N/A
3346	chrII	10161350	10161850	501	+	promoter-TSS	NM_001267308)	161.1	Promoter	2	10157953	10161507	3555	2	174577	NM_001267308	0	WBGene00000914	daf-19	RFX-like transcription factor daf-19;RFX-type winged-helix domain-containing protein	WBGene00000914	WBGene00000914	#N/A	#N/A
2052	chrII	5456189	5457984	1796	+	exon	NM_062635, exon 3 of 6)	817	Promoter	2	5456334	5458144	1811	1	173931	NM_062635	0	WBGene00000935	daz-1	DAZ protein 1	WBGene00000935	WBGene00000935	#N/A	#N/A
3223	chrII	5455064	5455709	646	+	promoter-TSS	NM_062635)	185.3	Promoter	2	5456334	5458144	1811	1	173931	NM_062635	-625	WBGene00000935	daz-1	DAZ protein 1	WBGene00000935	WBGene00000935	#N/A	#N/A
368	chrI	7542027	7543972	1946	+	promoter-TSS	NM_182031)	768.725	Promoter	1	7537493	7542011	4519	2	172507	NM_182031	-16	WBGene00000938	dcp-66	Deacetylase Complex Protein	#N/A	WBGene00000938	#N/A	#N/A
3737	chrIII	8079319	8081262	1944	+	promoter-TSS	NM_066361)	788.9	Promoter	3	8072110	8080274	8165	2	176138	NM_066360	0	WBGene00000939	dcr-1	Death-promoting deoxyribonuclease	WBGene00000939	WBGene00000939	#N/A	#N/A
7025	chrV	20090243	20091304	1062	+	promoter-TSS	NM_075476)	578.1	Promoter	5	20087903	20090742	2840	2	180315	NM_001269968	0	WBGene00000940	dcs-1	m7GpppX diphosphatase	WBGene00000940	WBGene00000940	#N/A	#N/A
7038	chrV	20088027	20088883	857	+	promoter-TSS	NM_075474)	559.1	Promoter	5	20087903	20088252	350	2	180315	NM_001269969	0	WBGene00000940	dcs-1	m7GpppX diphosphatase	WBGene00000940	WBGene00000940	#N/A	#N/A
272	chrI	4384215	4391541	7327	+	exon	NM_058962, exon 2 of 15)	988.61	Promoter	1	4386790	4401755	14966	1	172041	NM_058962	0	WBGene00000962	dhc-1	Dynein heavy chain, cytoplasmic	#N/A	WBGene00000962	#N/A	WBGene00000962
528	chrI	4392858	4394793	1936	+	exon	NM_001330925, exon 4 of 12)	537.06	Exon (NM_058962/172041, exon 7 of 15)	1	4390095	4401755	11661	1	172041	NM_001330925	2763	WBGene00000962	dhc-1	Dynein heavy chain, cytoplasmic	#N/A	WBGene00000962	#N/A	WBGene00000962
2510	chrII	5619172	5619908	737	+	promoter-TSS	NM_001026801)	368.2	Promoter	2	5617280	5619280	2001	2	3565470	NM_001026801	0	WBGene00000970	dhs-6	SCP2 domain-containing protein	WBGene00000970	WBGene00000970	#N/A	#N/A
3834	chrIII	10642722	10644078	1357	+	promoter-TSS	NM_066945)	634.86	Promoter	3	10640886	10642854	1969	2	176485	NM_066945	0	WBGene00000974	dhs-11	DeHydrogenases, Short chain	WBGene00000974	WBGene00000974	#N/A	#N/A
7206	chrV	6034590	6035212	623	+	promoter-TSS	NR_136375)	400.533	Promoter	5	6026330	6034814	8485	2	178990	NR_136375	0	WBGene00000980	dhs-17	DeHydrogenases, Short chain	WBGene00000980	WBGene00000980	#N/A	#N/A
7780	chrV	6036442	6037194	753	+	Intergenic		212.933	Distal Intergenic	5	6026330	6034814	8485	2	178990	NR_136375	-1628	WBGene00000980	dhs-17	DeHydrogenases, Short chain	WBGene00000980	WBGene00000980	#N/A	#N/A
8011	chrV	6030367	6030867	501	+	promoter-TSS	NM_001047644)	161.1	Promoter	5	6026513	6030375	3863	2	178990	NM_001047644	0	WBGene00000980	dhs-17	DeHydrogenases, Short chain	WBGene00000980	WBGene00000980	#N/A	#N/A
7536	chrV	11046654	11047189	536	+	promoter-TSS	NM_073411)	271.45	Promoter	5	11045750	11046819	1070	2	179529	NM_073411	0	WBGene00000981	dhs-18	DeHydrogenases, Short chain	WBGene00000981	WBGene00000981	#N/A	#N/A
8948	chrX	6819042	6820071	1030	+	TTS	NM_001307909)	284.433	Promoter	6	6818445	6819989	1545	1	180950	NM_076745	597	WBGene00000991	dhs-28	SCP2 domain-containing protein	WBGene00000991	WBGene00000991	#N/A	#N/A
8999	chrX	6818059	6818559	501	+	promoter-TSS	NM_076745)	265.8	Promoter	6	6818445	6819989	1545	1	180950	NM_076745	0	WBGene00000991	dhs-28	SCP2 domain-containing protein	WBGene00000991	WBGene00000991	#N/A	#N/A
5819	chrIV	7551553	7552516	964	+	TTS	NM_001268375)	372.05	Promoter	4	7551738	7552864	1127	2	177530	NM_068822	348	WBGene00000996	dif-1	Protein dif-1	#N/A	#N/A	#N/A	#N/A
5568	chrIV	10096771	10097504	734	+	promoter-TSS	NM_069434)	557.54	Promoter	4	10097208	10106371	9164	1	177875	NM_069434	0	WBGene00001001	dis-3	putative exosome complex exonuclease RRP44	WBGene00001001	WBGene00001001	#N/A	#N/A
4080	chrIII	10248316	10249271	956	+	promoter-TSS	NM_171893)	429.725	Promoter	3	10245199	10248546	3348	2	176439	NM_066867	0	WBGene00001002	div-1	DNA polymerase alpha subunit B	WBGene00001002	WBGene00001002	#N/A	#N/A
330	chrI	12570750	12573020	2271	+	intron	NM_001026272, intron 1 of 10)	837	Promoter	1	12566129	12570864	4736	2	173128	NM_001136297	0	WBGene00001008	dlk-1	Mitogen-activated protein kinase kinase kinase dlk-1	WBGene00001008	WBGene00001008	#N/A	#N/A
421	chrI	12575022	12576155	1134	+	Intergenic		673.275	Distal Intergenic	1	12568973	12572796	3824	2	173128	NM_001026274	-2226	WBGene00001008	dlk-1	Mitogen-activated protein kinase kinase kinase dlk-1	WBGene00001008	WBGene00001008	#N/A	#N/A
5200	chrIV	10932207	10937848	5642	+	promoter-TSS	NM_001268595)	2666.59	Promoter	4	10926924	10933105	6182	2	177987	NM_001268591	0	WBGene00001017	dnc-1	Dynactin domain-containing protein;Dynactin subunit 1	WBGene00001017	WBGene00001017	#N/A	#N/A
6162	chrIV	10931609	10932109	501	+	promoter-TSS	NM_001268593)	254.6	Promoter	4	10926924	10931695	4772	2	177987	NM_001268593	0	WBGene00001017	dnc-1	Dynactin domain-containing protein;Dynactin subunit 1	WBGene00001017	WBGene00001017	#N/A	#N/A
3655	chrIII	5925470	5926247	778	+	promoter-TSS	NM_065886)	1055.84	Promoter	3	5924528	5925731	1204	2	175837	NM_065885	0	WBGene00001018	dnc-2	putative dynactin subunit 2	WBGene00001018	WBGene00001018	#N/A	#N/A
5329	chrIV	11312943	11315459	2517	+	promoter-TSS	NM_001361748)	1196.88	Promoter	4	11312714	11313976	1263	2	178043	NM_069725	0	WBGene00001020	dnj-2	DnaJ homolog dnj-2	#N/A	WBGene00001020	#N/A	#N/A
1898	chrII	6858785	6859542	758	+	promoter-TSS	NM_171015)	1608.08	Promoter	2	6854829	6858272	3444	2	174122	NM_063000	-513	WBGene00001023	dnj-5	DnaJ homolog dnj-5;J domain-containing protein	WBGene00001023	WBGene00001023	#N/A	#N/A
3191	chrII	6857638	6858138	501	+	intron	NM_063000, intron 2 of 13)	193.3	Promoter	2	6853884	6858272	4389	2	174122	NM_062999	134	WBGene00001023	dnj-5	DnaJ homolog dnj-5;J domain-containing protein	WBGene00001023	WBGene00001023	#N/A	#N/A
8383	chrX	7193951	7194517	567	+	promoter-TSS	NM_076808)	607.96	Promoter	6	7194580	7197818	3239	1	180983	NM_076808	-63	WBGene00001025	dnj-7	DNaJ domain (prokaryotic heat shock protein)	WBGene00001025	WBGene00001025	#N/A	#N/A
2322	chrII	6597437	6599164	1728	+	promoter-TSS	NM_001047289)	464.675	Promoter	2	6594698	6597498	2801	2	174093	NM_001047289	0	WBGene00001026	dnj-8	DnaJ homolog subfamily C member 16;Thioredoxin domain-containing protein	WBGene00001026	WBGene00001026	#N/A	#N/A
2325	chrII	4851628	4852761	1134	+	TTS	NM_001267164)	462.6	Promoter	2	4852057	4854486	2430	1	3565947	NM_062471	0	WBGene00001027	dnj-9	J domain-containing protein	WBGene00001027	WBGene00001027	#N/A	#N/A
3358	chrII	4853222	4853722	501	+	exon	NM_062471, exon 4 of 6)	161.1	Promoter	2	4852057	4854486	2430	1	3565947	NM_062471	1165	WBGene00001027	dnj-9	J domain-containing protein	WBGene00001027	WBGene00001027	#N/A	#N/A
5314	chrIV	6584478	6586166	1689	+	promoter-TSS	NM_068605)	1275.94	Promoter	4	6585871	6587897	2027	1	177419	NM_068605	0	WBGene00001029	dnj-11	DnaJ homolog subfamily C member 2	WBGene00001029	WBGene00001029	#N/A	#N/A
5774	chrIV	6587329	6587829	501	+	TTS	NM_001028020)	395.7	Promoter	4	6585871	6587897	2027	1	177419	NM_068605	1458	WBGene00001029	dnj-11	DnaJ homolog subfamily C member 2	WBGene00001029	WBGene00001029	#N/A	#N/A
5808	chrIV	4176514	4177254	741	+	promoter-TSS	NM_001307635)	376.967	Promoter	4	4177095	4178306	1212	1	187149	NM_001307635	0	WBGene00001033	dnj-15	J domain-containing protein	WBGene00001033	WBGene00001033	#N/A	#N/A
1860	chrII	9618465	9622584	4120	+	intron	NM_171030, intron 6 of 7)	2286.07	Promoter	2	9618640	9619170	531	2	174514	NM_063671	0	WBGene00001038	dnj-20	DnaJ homolog dnj-20	WBGene00001038	WBGene00001038	#N/A	#N/A
2499	chrII	9624115	9624806	692	+	promoter-TSS	NM_171030)	370.633	Promoter	2	9618640	9624170	5531	2	174514	NM_171030	0	WBGene00001038	dnj-20	DnaJ homolog dnj-20	WBGene00001038	WBGene00001038	#N/A	#N/A
6786	chrV	8461660	8464116	2457	+	promoter-TSS	NM_072777)	1309.3	Promoter	5	8461172	8462107	936	2	179227	NM_072777	0	WBGene00001040	dnj-22	J domain-containing protein	#N/A	WBGene00001040	#N/A	#N/A
3939	chrIII	5421350	5421916	567	+	Intergenic		525.625	Distal Intergenic	3	5416135	5419565	3431	2	175745	NM_065754	-1785	WBGene00001042	dnj-24	J domain-containing protein	WBGene00001042	WBGene00001042	#N/A	#N/A
4943	chrIII	5419444	5419944	501	+	promoter-TSS	NM_065754)	177.2	Promoter	3	5416135	5419565	3431	2	175745	NM_065754	0	WBGene00001042	dnj-24	J domain-containing protein	WBGene00001042	WBGene00001042	#N/A	#N/A
6923	chrV	20743695	20744481	787	+	intron	NM_001270018, intron 2 of 16)	734.9	Promoter	5	20730269	20744319	14051	2	180356	NM_001270018	0	WBGene00001043	dnj-25	J domain-containing protein	WBGene00001043	WBGene00001043	#N/A	#N/A
7252	chrV	20745174	20745770	597	+	Intergenic		377.1	Promoter	5	20730269	20744319	14051	2	180356	NM_001270018	-855	WBGene00001043	dnj-25	J domain-containing protein	WBGene00001043	WBGene00001043	#N/A	#N/A
1262	chrI	11873005	11873505	501	+	intron	NR_050583, intron 2 of 2)	241.6	Intron (NR_050583/13182188, intron 2 of 0)	1	11877806	11887147	9342	1	173065	NM_001047239	-4301	WBGene00001045	dnj-27	DnaJ homolog subfamily C member 10	WBGene00001045	WBGene00001045	#N/A	#N/A
1298	chrI	11877052	11877584	533	+	promoter-TSS	NR_050615)	237.1	Promoter	1	11877806	11887147	9342	1	173065	NM_001047239	-222	WBGene00001045	dnj-27	DnaJ homolog subfamily C member 10	WBGene00001045	WBGene00001045	#N/A	#N/A
1414	chrI	11874322	11874822	501	+	intron	NR_050583, intron 2 of 2)	209.4	Intron (NR_050583/13182188, intron 2 of 0)	1	11877806	11887147	9342	1	173065	NM_001047239	-2984	WBGene00001045	dnj-27	DnaJ homolog subfamily C member 10	WBGene00001045	WBGene00001045	#N/A	#N/A
1442	chrI	11876008	11876508	501	+	intron	NR_050583, intron 2 of 2)	209.4	Promoter	1	11877806	11887147	9342	1	173065	NM_001047239	-1298	WBGene00001045	dnj-27	DnaJ homolog subfamily C member 10	WBGene00001045	WBGene00001045	#N/A	#N/A
206	chrI	14112444	14114118	1675	+	promoter-TSS	NM_061065)	1189.54	Promoter	1	14104794	14113091	8298	2	173278	NM_061062	0	WBGene00001047	dnj-29	J domain-containing protein	WBGene00001047	WBGene00001047	#N/A	#N/A
235	chrI	15022421	15023824	1404	+	promoter-TSS	NM_061218)	1086.58	Promoter	1	15017473	15022980	5508	2	173370	NM_061217	0	WBGene00001049	dog-1	Helicase ATP-binding domain-containing protein	WBGene00001049	WBGene00001049	#N/A	#N/A
906	chrI	15020053	15021181	1129	+	intron	NM_061217, intron 7 of 13)	335.1	Exon (NM_061217/173370, exon 7 of 14)	1	15017473	15022980	5508	2	173370	NM_061217	1799	WBGene00001049	dog-1	Helicase ATP-binding domain-containing protein	WBGene00001049	WBGene00001049	#N/A	#N/A
5460	chrIV	4804866	4807086	2221	+	promoter-TSS	NM_001307419)	721.967	Promoter	4	4802831	4805515	2685	2	177251	NM_001307419	0	WBGene00001058	dpf-5	Peptidase_S9 domain-containing protein	#N/A	WBGene00001058	#N/A	#N/A
5749	chrIV	4802172	4803553	1382	+	promoter-TSS	NM_171329)	408.725	Promoter	4	4799599	4802548	2950	2	177250	NM_171328	0	WBGene00001060	dpf-7	Dipeptidyl Peptidase Four (IV) family	WBGene00001060	WBGene00001060	#N/A	#N/A
2056	chrII	9169206	9170365	1160	+	promoter-TSS	NM_063556)	806.44	Promoter	2	9169957	9172211	2255	1	174458	NM_063556	0	WBGene00001061	dpl-1	Transcription factor dpl-1	WBGene00001061	WBGene00001061	#N/A	#N/A
2444	chrII	9171071	9171696	626	+	exon	NM_063556, exon 8 of 11)	396.6	Promoter	2	9169957	9172211	2255	1	174458	NM_063556	1114	WBGene00001061	dpl-1	Transcription factor dpl-1	WBGene00001061	WBGene00001061	#N/A	#N/A
4719	chrIII	2046481	2047090	610	+	intron	NM_001267923, intron 2 of 18)	218.8	Promoter	3	2035036	2047997	12962	2	175342	NM_001267923	907	WBGene00001063	dpy-1	DumPY: shorter than wild-type	WBGene00001063	#N/A	#N/A	#N/A
3326	chrII	6710643	6711143	501	+	TTS	NM_001348637)	161.1	Promoter	2	6710364	6711866	1503	2	36805042	NM_001348636	723	WBGene00001072	dpy-10	Cuticle collagen dpy-10	WBGene00001072	#N/A	#N/A	#N/A
7188	chrV	6513204	6514482	1279	+	promoter-TSS	NM_072254)	418.075	Promoter	5	6512082	6513345	1264	2	179040	NM_072254	0	WBGene00001073	dpy-11	Thioredoxin domain-containing protein	#N/A	WBGene00001073	#N/A	#N/A
5635	chrIV	4235300	4236640	1341	+	exon	NM_068118, exon 2 of 3)	484.167	Promoter	4	4235631	4236647	1017	1	177187	NM_068118	0	WBGene00001074	dpy-13	Cuticle collagen dpy-13	WBGene00001074	#N/A	#N/A	#N/A
896	chrI	6844342	6844967	626	+	exon	NM_059557, exon 3 of 4)	338.3	Promoter	1	6843623	6845092	1470	1	172410	NM_059557	719	WBGene00001075	dpy-14	Col_cuticle_N domain-containing protein	WBGene00001075	WBGene00001075	#N/A	#N/A
3819	chrIII	5107162	5109276	2115	+	exon	NM_065685, exon 2 of 2)	653.575	Promoter	3	5107333	5108443	1111	1	175696	NM_065685	0	WBGene00001076	dpy-17	Col_cuticle_N domain-containing protein	WBGene00001076	WBGene00001076	#N/A	#N/A
4094	chrIII	8668638	8669177	540	+	Intergenic		421.3	Promoter	3	8659968	8667475	7508	2	191628	NM_066508	-1163	WBGene00001078	dpy-19	C-mannosyltransferase dpy-19	WBGene00001078	WBGene00001078	#N/A	#N/A
8256	chrX	9822419	9823057	639	+	promoter-TSS	NM_077244)	788.72	Promoter	6	9810469	9822170	11702	2	181194	NM_077244	-249	WBGene00001081	dpy-22	Mediator of RNA polymerase II transcription subunit 12	WBGene00001081	WBGene00001081	#N/A	#N/A
5787	chrIV	12450813	12451779	967	+	promoter-TSS	NM_069977)	388.325	Promoter	4	12446202	12451290	5089	2	178196	NM_069977	0	WBGene00001085	dpy-26	Condensin complex subunit dpy-26	WBGene00001085	WBGene00001085	#N/A	#N/A
6377	chrIV	12449497	12449997	501	+	exon	NM_069977, exon 4 of 10)	193.3	Promoter	4	12446202	12451290	5089	2	178196	NM_069977	1293	WBGene00001085	dpy-26	Condensin complex subunit dpy-26	WBGene00001085	WBGene00001085	#N/A	#N/A
6417	chrIV	12452155	12452655	501	+	exon	NM_069978, exon 6 of 6)	192.5	Promoter	4	12446202	12451290	5089	2	178196	NM_069977	-865	WBGene00001085	dpy-26	Condensin complex subunit dpy-26	WBGene00001085	WBGene00001085	#N/A	#N/A
6793	chrV	12190865	12192742	1878	+	promoter-TSS	NM_001269479)	1296.82	Promoter	5	12191538	12191988	451	1	179671	NM_073657	0	WBGene00001088	dpy-30	Dosage compensation protein dpy-30	#N/A	WBGene00001088	#N/A	#N/A
7154	chrV	6538098	6538833	736	+	promoter-TSS	NM_072260)	448.375	Promoter	5	6533990	6537934	3945	2	179045	NM_072260	-164	WBGene00001089	dre-1	F-box protein dre-1	WBGene00001089	WBGene00001089	#N/A	#N/A
5382	chrIV	6612727	6613839	1113	+	promoter-TSS	NM_068617)	963.16	Promoter	4	6607557	6613348	5792	2	177425	NM_068617	0	WBGene00001090	drh-1	Dicer Related Helicase	WBGene00001090	WBGene00001090	#N/A	#N/A
5930	chrIV	6610463	6611289	827	+	exon	NM_068617, exon 12 of 20)	319.8	Promoter	4	6607557	6612044	4488	2	177425	NM_001306781	755	WBGene00001090	drh-1	Dicer Related Helicase	WBGene00001090	WBGene00001090	#N/A	#N/A
3601	chrIII	9488909	9491810	2902	+	exon	NM_066688, exon 3 of 5)	1280.39	Promoter	3	9489321	9491209	1889	2	176334	NM_066688	0	WBGene00001094	dars-1	Aspartate--tRNA ligase, cytoplasmic	WBGene00001094	#N/A	#N/A	#N/A
1951	chrII	5080319	5081964	1646	+	promoter-TSS	NM_062536)	1235.84	Promoter	2	5078429	5081157	2729	2	266854	NM_062536	0	WBGene00001102	dsh-2	DiSHevelled related	WBGene00001102	WBGene00001102	#N/A	#N/A
2522	chrII	5078584	5080003	1420	+	exon	NM_062536, exon 7 of 10)	362.4	Promoter	2	5078429	5081157	2729	2	266854	NM_062536	1154	WBGene00001102	dsh-2	DiSHevelled related	WBGene00001102	WBGene00001102	#N/A	#N/A
6878	chrV	11554558	11555385	828	+	TTS	NM_073529)	848	Promoter	5	11554637	11557938	3302	1	179586	NM_073530	0	WBGene00001110	duo-1	Deubiquitylating with USP/UBP and OTU domains	WBGene00001110	WBGene00001110	#N/A	#N/A
1411	chrI	10463554	10464076	523	+	TTS	NM_001306536)	209.85	Distal Intergenic	1	10464597	10468479	3883	2	172925	NM_001306536	4403	WBGene00001112	duo-3	Deubiquitylating with USP/UBP and OTU domains	WBGene00001112	WBGene00001112	#N/A	#N/A
1581	chrI	10468789	10469304	516	+	promoter-TSS	NM_001306536)	178.55	Promoter	1	10464597	10468479	3883	2	172925	NM_001306536	-310	WBGene00001112	duo-3	Deubiquitylating with USP/UBP and OTU domains	WBGene00001112	WBGene00001112	#N/A	#N/A
908	chrI	1481402	1481954	553	+	Intergenic		334.8	Promoter	1	1483106	1490321	7216	1	171715	NM_058459	-1152	WBGene00001115	dyb-1	Dystrobrevin-1;ZZ-type domain-containing protein	WBGene00001115	WBGene00001115	#N/A	#N/A
1356	chrI	4993409	4994058	650	+	promoter-TSS	NM_182063)	224.6	Promoter	1	4989700	4993452	3753	2	172122	NM_182063	0	WBGene00001117	dyf-1	Tetratricopeptide repeat protein 30 homolog	WBGene00001117	WBGene00001117	#N/A	#N/A
5021	chrIII	13684022	13684522	501	+	exon	NM_001083186, exon 7 of 19)	161.1	Exon (NM_001083186/191342, exon 6 of 19)	3	13674917	13686445	11529	2	191342	NM_001083186	1923	WBGene00001118	dyf-2	WD repeat-containing protein dyf-2	WBGene00001118	WBGene00001118	#N/A	#N/A
6158	chrIV	3399020	3399520	501	+	promoter-TSS	NM_067939)	254.6	Promoter	4	3396651	3399123	2473	2	177107	NM_001026124	0	WBGene00001119	dyf-3	Clusterin-associated protein 1 homolog	WBGene00001119	WBGene00001119	#N/A	#N/A
6280	chrIV	3397896	3398580	685	+	exon	NM_001026125, exon 3 of 8)	225.15	Promoter	4	3396651	3398613	1963	2	177107	NM_001026123	33	WBGene00001119	dyf-3	Clusterin-associated protein 1 homolog	WBGene00001119	WBGene00001119	#N/A	#N/A
8348	chrX	15568149	15568894	746	+	promoter-TSS	NM_001029161)	651.26	Promoter	6	15568921	15572562	3642	1	181644	NM_001029160	-27	WBGene00001130	dyn-1	Dynamin	WBGene00001130	WBGene00001130	#N/A	#N/A
8543	chrX	15571240	15571740	501	+	intron	NM_001029160, intron 5 of 7)	452.2	Exon (NM_001029160/181644, exon 6 of 8)	6	15568921	15572949	4029	1	181644	NM_001029161	2319	WBGene00001130	dyn-1	Dynamin	WBGene00001130	WBGene00001130	#N/A	#N/A
8740	chrX	15569617	15570557	941	+	exon	NM_001029161, exon 3 of 8)	350.65	Promoter	6	15568921	15572949	4029	1	181644	NM_001029161	696	WBGene00001130	dyn-1	Dynamin	WBGene00001130	WBGene00001130	#N/A	#N/A
984	chrI	11540265	11540953	689	+	intron	NM_001306310, intron 24 of 42)	307.7	Promoter	1	11527077	11541127	14051	2	173038	NM_001306312	174	WBGene00001131	dys-1	Dystrophin-1	WBGene00001131	WBGene00001131	#N/A	#N/A
1059	chrI	11554389	11555020	632	+	intron	NM_001306313, intron 4 of 45)	290	Intron (NM_001306313/173038, intron 4 of 45)	1	11527077	11552106	25030	2	173038	NM_001306314	-2283	WBGene00001131	dys-1	Dystrophin-1	WBGene00001131	WBGene00001131	#N/A	#N/A
1279	chrI	11542231	11542782	552	+	intron	NM_001306310, intron 20 of 42)	240.05	Promoter	1	11527077	11541127	14051	2	173038	NM_001306312	-1104	WBGene00001131	dys-1	Dystrophin-1	WBGene00001131	WBGene00001131	#N/A	#N/A
5593	chrIV	8850785	8851400	616	+	Intergenic		527.375	Promoter	4	8852514	8860373	7860	1	177701	NM_069132	-1114	WBGene00001132	alp-1	ALP/Enigma encoding	WBGene00001132	WBGene00001132	#N/A	#N/A
2240	chrII	14169096	14170810	1715	+	exon	NM_064558, exon 3 of 6)	531.6	Promoter	2	14166888	14171484	4597	2	175072	NM_064558	674	WBGene00001133	eat-2	Neuronal acetylcholine receptor subunit eat-2	WBGene00001133	WBGene00001133	#N/A	#N/A
2440	chrII	14166433	14167085	653	+	TTS	NM_064558)	398.45	Exon (NM_064558/175072, exon 6 of 6)	2	14166888	14171484	4597	2	175072	NM_064558	4399	WBGene00001133	eat-2	Neuronal acetylcholine receptor subunit eat-2	WBGene00001133	WBGene00001133	#N/A	#N/A
3147	chrII	14165382	14165882	501	+	exon	NM_064557, exon 7 of 7)	193.3	Exon (NM_064557/175071, exon 7 of 7)	2	14166888	14171484	4597	2	175072	NM_064558	5602	WBGene00001133	eat-2	Neuronal acetylcholine receptor subunit eat-2	WBGene00001133	WBGene00001133	#N/A	#N/A
6734	chrV	13126568	13132072	5505	+	exon	NM_073868, exon 2 of 5)	1847.04	Promoter	5	13126646	13129987	3342	2	179796	NM_073868	0	WBGene00001137	eat-6	Sodium/potassium-transporting ATPase subunit alpha	WBGene00001137	WBGene00001137	#N/A	#N/A
4070	chrIII	6169953	6170601	649	+	intron	NM_001027403, intron 3 of 4)	433.3	Promoter	3	6165289	6168530	3242	2	175871	NM_001027402	-1423	WBGene00001160	efk-1	Eukaryotic elongation factor 2 kinase	WBGene00001160	WBGene00001160	WBGene00001160	#N/A
4180	chrIII	6167759	6168567	809	+	exon	NM_001027402, exon 2 of 5)	373.65	Promoter	3	6165289	6168530	3242	2	175871	NM_001027401	0	WBGene00001160	efk-1	Eukaryotic elongation factor 2 kinase	WBGene00001160	WBGene00001160	WBGene00001160	#N/A
7494	chrV	16965410	16966219	810	+	promoter-TSS	NM_074888)	278.4	Promoter	5	16958952	16965673	6722	2	180133	NM_074888	0	WBGene00001161	efl-1	E2F_TDP domain-containing protein	WBGene00001161	WBGene00001161	#N/A	#N/A
6542	chrIV	10576547	10577047	501	+	TTS	NR_056556)	161.1	Promoter	4	10576389	10578027	1639	1	177949	NM_069554	158	WBGene00001163	efn-2	Ephrin RBD domain-containing protein	WBGene00001163	#N/A	#N/A	#N/A
5499	chrIV	1857673	1858681	1009	+	promoter-TSS	NM_171279)	642.575	Promoter	4	1858557	1879939	21383	1	176991	NM_171279	0	WBGene00001173	egl-4	cGMP-dependent protein kinase;cGMP-dependent protein kinase egl-4	WBGene00001173	WBGene00001173	#N/A	#N/A
6006	chrIV	1875550	1876050	501	+	exon	NM_171279, exon 8 of 10)	297	Exon (NM_001307521/176991, exon 8 of 10)	4	1873438	1879939	6502	1	176991	NM_001028053	2112	WBGene00001173	egl-4	cGMP-dependent protein kinase;cGMP-dependent protein kinase egl-4	WBGene00001173	WBGene00001173	#N/A	#N/A
6207	chrIV	1844794	1845423	630	+	intron	NM_067739, intron 7 of 8)	241.6	Intron (NM_067739/187085, intron 7 of 8)	4	1848071	1879939	31869	1	176991	NM_001307521	-2648	WBGene00001173	egl-4	cGMP-dependent protein kinase;cGMP-dependent protein kinase egl-4	WBGene00001173	WBGene00001173	#N/A	#N/A
6298	chrIV	1881806	1882485	680	+	Intergenic		217.5	Distal Intergenic	4	1873438	1879939	6502	1	176991	NM_001028053	8368	WBGene00001173	egl-4	cGMP-dependent protein kinase;cGMP-dependent protein kinase egl-4	WBGene00001173	WBGene00001173	#N/A	#N/A
8603	chrX	489643	490227	585	+	intron	NM_075706, intron 1 of 4)	419.3	Promoter	6	489794	492162	2369	1	180402	NM_075706	0	WBGene00001185	egl-17	Uncharacterized protein	WBGene00001185	WBGene00001185	#N/A	#N/A
6318	chrIV	1911411	1911911	501	+	Intergenic		212.1	Distal Intergenic	4	1913472	1917360	3889	1	176992	NM_001307519	-1561	WBGene00001186	egl-18	GATA-type domain-containing protein	WBGene00001186	#N/A	#N/A	#N/A
6620	chrIV	1913673	1914173	501	+	exon	NM_067742, exon 2 of 4)	161.1	Promoter	4	1913472	1917360	3889	1	176992	NM_067742	201	WBGene00001186	egl-18	GATA-type domain-containing protein	WBGene00001186	#N/A	#N/A	#N/A
5654	chrIV	10481569	10482111	543	+	promoter-TSS	NM_069534)	471.65	Promoter	4	10478642	10481767	3126	2	177940	NM_069534	0	WBGene00001189	egl-21	Carboxypeptidase E	WBGene00001189	WBGene00001189	#N/A	#N/A
1948	chrII	66288	66942	655	+	Intergenic		1262.46	Distal Intergenic	2	69681	70956	1276	1	173392	NM_001313583	-2739	WBGene00001193	egl-26	LRAT domain-containing protein	WBGene00001193	WBGene00001193	#N/A	#N/A
2786	chrII	6838220	6838720	501	+	intron	NM_001026740, intron 2 of 9)	275.8	Promoter	2	6837930	6847312	9383	1	174121	NM_001313575	290	WBGene00001194	egl-27	Egg-laying defective protein 27	WBGene00001194	WBGene00001194	#N/A	#N/A
2980	chrII	6840355	6840868	514	+	exon	NM_171011, exon 7 of 13)	231	Promoter	2	6840466	6847312	6847	1	174121	NM_001276731	0	WBGene00001194	egl-27	Egg-laying defective protein 27	WBGene00001194	WBGene00001194	#N/A	#N/A
2302	chrII	5931059	5931778	720	+	intron	NM_001356848, intron 1 of 9)	483.1	Intron (NM_001356848/174005, intron 1 of 9)	2	5933537	5940228	6692	1	174005	NM_001356850	-1759	WBGene00001208	egl-44	TEA domain-containing protein;Transcription enhancer factor-like protein egl-44	WBGene00001208	WBGene00001208	#N/A	#N/A
2493	chrII	5933006	5934372	1367	+	intron	NM_171850, intron 1 of 9)	374	Promoter	2	5933537	5940228	6692	1	174005	NM_001356850	0	WBGene00001208	egl-44	TEA domain-containing protein;Transcription enhancer factor-like protein egl-44	WBGene00001208	WBGene00001208	#N/A	#N/A
2891	chrII	5935959	5936459	501	+	promoter-TSS	NR_051130)	254.6	Promoter	2	5936441	5940228	3788	1	174005	NM_062785	0	WBGene00001208	egl-44	TEA domain-containing protein;Transcription enhancer factor-like protein egl-44	WBGene00001208	WBGene00001208	#N/A	#N/A
3615	chrIII	7827704	7830759	3056	+	promoter-TSS	NM_066297)	1213.4	Promoter	3	7824696	7828588	3893	2	176094	NM_066297	0	WBGene00001209	egl-45	Eukaryotic translation initiation factor 3 subunit A	WBGene00001209	WBGene00001209	#N/A	#N/A
3940	chrIII	7823932	7827511	3580	+	exon	NM_066297, exon 6 of 7)	525.1	Promoter	3	7824696	7828588	3893	2	176094	NM_066297	1077	WBGene00001209	egl-45	Eukaryotic translation initiation factor 3 subunit A	WBGene00001209	WBGene00001209	#N/A	#N/A
2248	chrII	5819750	5822334	2585	+	intron	NR_151580, intron 2 of 6)	522.475	Promoter	2	5820720	5823598	2879	1	173985	NM_001027328	0	WBGene00001224	ehs-1	Eps15 (endocytosis protein) Homologous Sequence	WBGene00001224	WBGene00001224	#N/A	#N/A
1909	chrII	14794847	14797785	2939	+	exon	NM_001027299, exon 4 of 4)	1508.2	Promoter	2	14795429	14796430	1002	1	175138	NM_001027299	0	WBGene00001225	eif-3.B	Eukaryotic translation initiation factor 3 subunit B	WBGene00001225	WBGene00001225	#N/A	#N/A
3026	chrII	14793082	14793667	586	+	TTS	NM_064665)	223.6	Distal Intergenic	2	14795429	14796430	1002	1	175138	NM_001027299	-1762	WBGene00001225	eif-3.B	Eukaryotic translation initiation factor 3 subunit B	WBGene00001225	WBGene00001225	#N/A	#N/A
373	chrI	9976649	9980153	3505	+	exon	NM_060237, exon 3 of 5)	766.033	Promoter	1	9976738	9979660	2923	2	172858	NM_060237	0	WBGene00001226	eif-3.C	Eukaryotic translation initiation factor 3 subunit C	#N/A	WBGene00001226	#N/A	#N/A
3625	chrIII	8969884	8972479	2596	+	promoter-TSS	NM_001136368)	1172.14	Promoter	3	8969729	8971576	1848	2	176268	NM_066583	0	WBGene00001227	eif-3.D	Eukaryotic translation initiation factor 3 subunit D	#N/A	WBGene00001227	#N/A	#N/A
1996	chrII	8440038	8444171	4134	+	promoter-TSS	NM_063377)	1026.62	Promoter	2	8442784	8443908	1125	1	174346	NM_001276737	0	WBGene00001230	eif-3.G	Eukaryotic translation initiation factor 3 subunit G	WBGene00001230	WBGene00001230	#N/A	#N/A
215	chrI	4443546	4445745	2200	+	promoter-TSS	NM_058969)	1143	Promoter	1	4444730	4446256	1527	1	172044	NM_058969	0	WBGene00001231	eif-3.H	Eukaryotic translation initiation factor 3 subunit H	WBGene00001231	WBGene00001231	#N/A	#N/A
797	chrI	2486785	2487505	721	+	exon	NM_058587, exon 2 of 4)	375.35	Promoter	1	2488404	2489499	1096	1	171809	NM_001306355	-899	WBGene00001232	eif-3.I	Eukaryotic translation initiation factor 3 subunit I;WD_REPEATS_REGION domain-containing protein	WBGene00001232	WBGene00001232	#N/A	#N/A
1273	chrI	2488117	2488723	607	+	promoter-TSS	NM_001306355)	241.15	Promoter	1	2488404	2489499	1096	1	171809	NM_001306355	0	WBGene00001232	eif-3.I	Eukaryotic translation initiation factor 3 subunit I;WD_REPEATS_REGION domain-containing protein	WBGene00001232	WBGene00001232	#N/A	#N/A
5846	chrIV	17467882	17468514	633	+	promoter-TSS	NM_070713)	353.5	Promoter	4	17466265	17467399	1135	2	178532	NM_070713	-483	WBGene00001240	elo-2	Elongation of very long chain fatty acids protein	WBGene00001240	WBGene00001240	#N/A	#N/A
5860	chrIV	17466684	17467220	537	+	exon	NM_070713, exon 3 of 5)	345	Promoter	4	17466265	17467399	1135	2	178532	NM_070713	179	WBGene00001240	elo-2	Elongation of very long chain fatty acids protein	WBGene00001240	WBGene00001240	#N/A	#N/A
6182	chrIV	7238801	7239301	501	+	exon	NM_001268362, exon 3 of 4)	249.7	Promoter	4	7237728	7239896	2169	1	183948	NM_001268362	1073	WBGene00001241	elo-3	Putative fatty acid elongation protein 3	WBGene00001241	WBGene00001241	#N/A	#N/A
5637	chrIV	9615067	9615979	913	+	promoter-TSS	NM_001307044)	482.867	Promoter	4	9615161	9619658	4498	1	177794	NM_001038346	0	WBGene00001249	elt-1	Transcription factor elt-1	WBGene00001249	WBGene00001249	#N/A	#N/A
9222	chrX	10480472	10480972	501	+	promoter-TSS	NM_077354)	215.1	Promoter	6	10481241	10483186	1946	1	181250	NM_077354	-269	WBGene00001250	elt-2	Transcription factor elt-2	WBGene00001250	WBGene00001250	#N/A	#N/A
6099	chrIV	1920378	1920930	553	+	intron	NM_067743, intron 5 of 6)	265.567	Intron (NM_067743/176993, intron 5 of 6)	4	1917977	1921342	3366	1	176993	NM_067743	2401	WBGene00001253	elt-6	GATA-type domain-containing protein	WBGene00001253	WBGene00001253	#N/A	#N/A
6222	chrIV	1916150	1916709	560	+	intron	NM_001307519, intron 3 of 3)	240.05	Promoter	4	1917977	1921342	3366	1	176993	NM_067743	-1268	WBGene00001253	elt-6	GATA-type domain-containing protein	WBGene00001253	WBGene00001253	#N/A	#N/A
4203	chrIII	5202575	5203204	630	+	Intergenic		364.9	Distal Intergenic	3	5196968	5199660	2693	2	175710	NM_065702	-2915	WBGene00001262	emb-8	NADPH--cytochrome P450 reductase	WBGene00001262	WBGene00001262	#N/A	#N/A
4886	chrIII	5198409	5198909	501	+	exon	NM_065702, exon 3 of 6)	192.5	Promoter	3	5196968	5199660	2693	2	175710	NM_065702	751	WBGene00001262	emb-8	NADPH--cytochrome P450 reductase	WBGene00001262	WBGene00001262	#N/A	#N/A
545	chrI	1841703	1842368	666	+	promoter-TSS	NM_058506)	523.1	Promoter	1	1842460	1843086	627	1	171752	NM_058506	-92	WBGene00001309	emr-1	Emerin homolog 1	WBGene00001309	WBGene00001309	#N/A	#N/A
5453	chrIV	4798707	4799681	975	+	promoter-TSS	NM_068244)	743.45	Promoter	4	4793392	4799176	5785	2	177249	NM_068244	0	WBGene00001324	eor-1	Uncharacterized protein	WBGene00001324	WBGene00001324	#N/A	#N/A
8195	chrX	14602601	14603289	689	+	promoter-TSS	NM_001313378)	1012.46	Promoter	6	14603092	14608625	5534	1	181557	NM_001029299	0	WBGene00001325	eor-2	Uncharacterized protein	WBGene00001325	WBGene00001325	#N/A	#N/A
5547	chrIV	10665563	10667027	1465	+	promoter-TSS	NM_001307079)	590.433	Promoter	4	10666833	10679202	12370	1	177956	NM_001028110	0	WBGene00001328	epi-1	Laminin-like protein epi-1	WBGene00001328	WBGene00001328	#N/A	WBGene00001328
8170	chrX	10158480	10159324	845	+	promoter-TSS	NM_077302)	1201.06	Promoter	6	10157207	10158741	1535	2	181228	NM_077302	0	WBGene00001331	erd-2.1	ER lumen protein-retaining receptor erd-2.1	WBGene00001331	WBGene00001331	#N/A	#N/A
1792	chrI	5290508	5291008	501	+	promoter-TSS	NM_059159)	136.9	Promoter	1	5284598	5290635	6038	2	172174	NM_059159	0	WBGene00001333	erm-1	Moesin/ezrin/radixin homolog 1	#N/A	#N/A	#N/A	#N/A
668	chrI	10337087	10338117	1031	+	exon	NM_060310, exon 2 of 6)	435.125	Promoter	1	10336413	10340811	4399	1	172904	NM_060310	674	WBGene00001337	ears-1	Glutamyl-tRNA synthetase	WBGene00001337	WBGene00001337	#N/A	#N/A
5274	chrIV	389930	391108	1179	+	promoter-TSS	NM_067517)	1570.5	Promoter	4	388759	390414	1656	2	176860	NM_067516	0	WBGene00001338	ears-2	Glutamyl-tRNA synthetase	#N/A	WBGene00001338	#N/A	#N/A
3946	chrIII	4312925	4313956	1032	+	promoter-TSS	NM_065466)	521.25	Promoter	3	4303307	4313124	9818	2	175555	NM_065464	0	WBGene00001352	evl-14	Uncharacterized protein	WBGene00001352	#N/A	#N/A	#N/A
2957	chrII	9574280	9574883	604	+	Intergenic		235.733	Promoter	2	9576308	9581078	4771	1	174506	NM_063656	-1425	WBGene00001368	exc-7	Uncharacterized protein	#N/A	WBGene00001368	#N/A	#N/A
19	chrI	11908061	11913636	5576	+	promoter-TSS	NM_060623)	5660.6	Promoter	1	11907644	11909206	1563	2	173069	NM_001026413	0	WBGene00001372	exo-3	DNA-(apurinic or apyrimidinic site) endonuclease	WBGene00001372	WBGene00001372	#N/A	#N/A
1350	chrI	14226575	14227075	501	+	intron	NM_001025884, intron 3 of 8)	225.5	Promoter	1	14220873	14227096	6224	2	173293	NM_001025885	21	WBGene00001377	eya-1	Eyes absent homolog 1	WBGene00001377	WBGene00001377	#N/A	#N/A
5521	chrIV	13318205	13319179	975	+	TTS	NM_001028389)	619.44	Exon (NM_001028389/178291, exon 3 of 3)	4	13315646	13318606	2961	1	178291	NM_001028389	2559	WBGene00001393	fat-1	Omega-3 fatty acid desaturase fat-1	WBGene00001393	WBGene00001393	#N/A	#N/A
5629	chrIV	13313070	13314919	1850	+	Intergenic		487.7	Promoter	4	13315646	13318606	2961	1	178291	NM_001028389	-727	WBGene00001393	fat-1	Omega-3 fatty acid desaturase fat-1	WBGene00001393	WBGene00001393	#N/A	#N/A
5720	chrIV	13311432	13312068	637	+	Intergenic		427.6	Distal Intergenic	4	13315646	13318606	2961	1	178291	NM_001028389	-3578	WBGene00001393	fat-1	Omega-3 fatty acid desaturase fat-1	WBGene00001393	WBGene00001393	#N/A	#N/A
6317	chrIV	13315587	13316087	501	+	exon	NM_001028389, exon 1 of 3)	212.1	Promoter	4	13315646	13318606	2961	1	178291	NM_001028389	0	WBGene00001393	fat-1	Omega-3 fatty acid desaturase fat-1	WBGene00001393	WBGene00001393	#N/A	#N/A
5418	chrIV	13322395	13322977	583	+	Intergenic		834.46	Promoter	4	13323880	13326278	2399	1	178293	NM_070159	-903	WBGene00001394	fat-2	Delta(12) fatty acid desaturase fat-2	WBGene00001394	WBGene00001394	#N/A	#N/A
5706	chrIV	13323750	13324616	867	+	exon	NM_070159, exon 1 of 3)	440.75	Promoter	4	13323880	13326278	2399	1	178293	NM_070159	0	WBGene00001394	fat-2	Delta(12) fatty acid desaturase fat-2	WBGene00001394	WBGene00001394	#N/A	#N/A
5796	chrIV	13320292	13320792	501	+	Intergenic		381.8	Distal Intergenic	4	13323880	13326278	2399	1	178293	NM_070159	-3088	WBGene00001394	fat-2	Delta(12) fatty acid desaturase fat-2	WBGene00001394	WBGene00001394	#N/A	#N/A
6487	chrIV	13325854	13326354	501	+	promoter-TSS	NM_001306996)	177.2	Promoter	4	13326009	13326278	270	1	178293	NM_001306996	0	WBGene00001394	fat-2	Delta(12) fatty acid desaturase fat-2	WBGene00001394	WBGene00001394	#N/A	#N/A
5647	chrIV	9802684	9804042	1359	+	intron	NM_001268497, intron 1 of 6)	474.45	Promoter	4	9803063	9805999	2937	1	177820	NM_001268497	0	WBGene00001395	fat-3	Delta(6)-fatty-acid desaturase fat-3;FA_desaturase domain-containing protein	#N/A	#N/A	#N/A	#N/A
5728	chrIV	9800532	9801923	1392	+	promoter-TSS	NM_001268496)	422.433	Promoter	4	9801905	9802072	168	1	177819	NM_001268496	0	WBGene00001396	fat-4	Delta(5) fatty acid desaturase fat-4	#N/A	WBGene00001396	#N/A	#N/A
2269	chrII	6079202	6081047	1846	+	exon	NM_062815, exon 4 of 8)	507.3	Promoter	2	6078550	6080720	2171	2	174016	NM_062815	0	WBGene00001401	fbf-1	Fem-3 mRNA-binding factor 1	#N/A	WBGene00001401	#N/A	#N/A
2161	chrII	6088887	6091850	2964	+	exon	NM_062819, exon 5 of 8)	620.243	Promoter	2	6089142	6091372	2231	2	174017	NM_062819	0	WBGene00001402	fbf-2	Fem-3 mRNA-binding factor 2	WBGene00001402	WBGene00001402	#N/A	WBGene00001402
556	chrI	2587430	2588117	688	+	TTS	NM_001026388)	513.05	Promoter	1	2581210	2586122	4913	2	266822	NR_131360	-1308	WBGene00001404	fbp-1	Fructose-bisphosphatase	WBGene00001404	WBGene00001404	#N/A	#N/A
815	chrI	2585981	2586558	578	+	promoter-TSS	NM_058603)	365.233	Promoter	1	2581203	2586122	4920	2	266822	NM_058603	0	WBGene00001404	fbp-1	Fructose-bisphosphatase	WBGene00001404	WBGene00001404	#N/A	#N/A
5305	chrIV	5537754	5544421	6668	+	promoter-TSS	NM_068426)	1341.8	Promoter	4	5533404	5537856	4453	2	177335	NM_068423	0	WBGene00001411	fem-1	Sex-determining protein fem-1	WBGene00001411	WBGene00001411	#N/A	#N/A
3640	chrIII	632933	636282	3350	+	promoter-TSS	NM_064823)	1120.02	Promoter	3	632409	634572	2164	2	175217	NM_064823	0	WBGene00001412	fem-2	Protein phosphatase fem-2	WBGene00001412	WBGene00001412	#N/A	#N/A
5411	chrIV	11036108	11037619	1512	+	promoter-TSS	NM_001268603)	861.08	Promoter	4	11036586	11037101	516	1	191634	NM_001268602	0	WBGene00001426	fkb-1	Peptidylprolyl isomerase	#N/A	WBGene00001426	#N/A	#N/A
143	chrI	12917417	12921447	4031	+	TTS	NM_001026551)	1569.55	Promoter	1	12918727	12919106	380	1	173160	NM_001026551	0	WBGene00001427	fkb-2	Peptidylprolyl isomerase	WBGene00001427	WBGene00001427	#N/A	#N/A
281	chrI	3898278	3900178	1901	+	exon	NM_058857, exon 1 of 3)	974.7	Promoter	1	3898175	3899344	1170	2	171974	NM_058857	0	WBGene00001430	fkb-5	Peptidylprolyl isomerase	WBGene00001430	WBGene00001430	#N/A	#N/A
4130	chrIII	12909648	12910455	808	+	promoter-TSS	NM_067281)	398.375	Promoter	3	12910512	12914740	4229	1	176708	NM_067281	-57	WBGene00001457	flp-14	KHEYLRF-amide 4	WBGene00001457	WBGene00001457	#N/A	#N/A
9247	chrX	2452696	2453196	501	+	intron	NM_001330894, intron 1 of 7)	209.4	Intron (NM_001330894/180549, intron 1 of 7)	6	2446075	2450495	4421	2	180549	NM_001330895	-2201	WBGene00001484	fox-1	Sex determination protein fox-1	WBGene00001484	WBGene00001484	#N/A	#N/A
1253	chrI	14899195	14899834	640	+	intron	NM_001026695, intron 1 of 12)	246.033	Promoter	1	14876396	14900213	23818	2	173360	NM_001026695	379	WBGene00001488	frm-1	Moesin/ezrin/radixin homolog 1	WBGene00001488	WBGene00001488	#N/A	#N/A
4144	chrIII	3220244	3220885	642	+	intron	NR_052229, intron 2 of 2)	389.133	Promoter	3	3200951	3219143	18193	2	175428	NM_171096	-1101	WBGene00001494	frm-8	FERM domain (protein4.1-ezrin-radixin-moesin) family	WBGene00001494	WBGene00001494	#N/A	#N/A
7122	chrV	13462848	13463562	715	+	promoter-TSS	NM_001269578)	475.26	Promoter	5	13463278	13466945	3668	1	179828	NM_001269578	0	WBGene00001496	frm-10	FERM domain-containing protein	WBGene00001496	WBGene00001496	#N/A	#N/A
1854	chrII	8462340	8466683	4344	+	promoter-TSS	NM_063384)	2487.94	Promoter	2	8464852	8466948	2097	1	174351	NM_063384	0	WBGene00001498	fars-3	Phenylalanine--tRNA ligase beta subunit	WBGene00001498	WBGene00001498	#N/A	#N/A
7858	chrV	7548516	7549016	501	+	Intergenic		193.3	Promoter	5	7546545	7547563	1019	2	179138	NM_072543	-953	WBGene00001500	ftn-1	Ferritin	#N/A	WBGene00001500	#N/A	#N/A
731	chrI	3680329	3681165	837	+	exon	NM_058797, exon 2 of 3)	399.933	Promoter	1	3680290	3680899	610	2	171934	NM_058797	0	WBGene00001501	ftn-2	Ferritin	WBGene00001501	WBGene00001501	#N/A	#N/A
769	chrI	3681875	3682509	635	+	Intergenic		386.6	Promoter	1	3680290	3680899	610	2	171934	NM_058797	-976	WBGene00001501	ftn-2	Ferritin	WBGene00001501	WBGene00001501	#N/A	#N/A
2670	chrII	5835386	5835886	501	+	intron	NM_062760, intron 3 of 7)	297.5	Promoter	2	5833540	5836200	2661	2	173990	NM_062760	314	WBGene00001509	fzo-1	Transmembrane GTPase fzo-1	#N/A	WBGene00001509	#N/A	#N/A
2272	chrII	9643514	9645508	1995	+	promoter-TSS	NM_063674)	503.767	Promoter	2	9640995	9644424	3430	2	174516	NM_063674	0	WBGene00001510	fzr-1	FiZzy Related family;WD_REPEATS_REGION domain-containing protein	WBGene00001510	WBGene00001510	#N/A	WBGene00001510
3378	chrII	9641574	9642074	501	+	exon	NM_063674, exon 4 of 6)	153	Exon (NM_063674/174516, exon 4 of 6)	2	9640995	9644424	3430	2	174516	NM_063674	2350	WBGene00001510	fzr-1	FiZzy Related family;WD_REPEATS_REGION domain-containing protein	WBGene00001510	WBGene00001510	#N/A	WBGene00001510
4248	chrIII	12779668	12780382	715	+	promoter-TSS	NM_067260)	343.9	Promoter	3	12771989	12779725	7737	2	176691	NM_067260	0	WBGene00001512	gab-1	Gamma-aminobutyric acid receptor subunit beta	WBGene00001512	WBGene00001512	#N/A	#N/A
8636	chrX	9494691	9495227	537	+	promoter-TSS	NM_171753)	403.55	Promoter	6	9495412	9515889	20478	1	181172	NM_171753	-185	WBGene00001516	gap-2	Ras GTPase-activating protein gap-2	WBGene00001516	WBGene00001516	#N/A	#N/A
2753	chrII	10693641	10694171	531	+	promoter-TSS	NM_063904)	282.45	Promoter	2	10690526	10693787	3262	2	174648	NM_063904	0	WBGene00001522	gbh-1	putative gamma-butyrobetaine dioxygenase	WBGene00001522	WBGene00001522	#N/A	#N/A
2745	chrII	5320066	5320602	537	+	Intergenic		283.5	Distal Intergenic	2	5312120	5319083	6964	1	173902	NR_134556	7946	WBGene00001538	gcy-12	Receptor-type guanylate cyclase gcy-12	WBGene00001538	#N/A	#N/A	#N/A
570	chrI	13333755	13334715	961	+	TTS	NM_001265205)	503.45	Promoter	1	13332415	13333336	922	1	173202	NM_001265205	1340	WBGene00001555	gcy-35	Guanylate cyclase domain-containing protein;Soluble guanylate cyclase gcy-35	#N/A	WBGene00001555	#N/A	#N/A
1123	chrI	13332037	13332663	627	+	promoter-TSS	NM_001265205)	273.9	Promoter	1	13332415	13333336	922	1	173202	NM_001265205	0	WBGene00001555	gcy-35	Guanylate cyclase domain-containing protein;Soluble guanylate cyclase gcy-35	#N/A	WBGene00001555	#N/A	#N/A
5241	chrIV	14791851	14795341	3491	+	promoter-TSS	NM_001047579)	1905.39	Promoter	4	14791138	14792850	1713	2	178402	NM_001047578	0	WBGene00001558	gdi-1	Rab GDP dissociation inhibitor	#N/A	WBGene00001558	#N/A	#N/A
8553	chrX	12797990	12799369	1380	+	intron	NM_001083303, intron 23 of 29)	448.65	Promoter	6	12796310	12797588	1279	2	184597	NM_001083305	-402	WBGene00001560	gei-3	HMG box domain-containing protein	WBGene00001560	WBGene00001560	#N/A	#N/A
3435	chrIII	349010	350655	1646	+	Intergenic		5532.72	Promoter	3	347688	348400	713	2	175195	NM_001027639	-610	WBGene00001561	gei-4	GEX Interacting protein	WBGene00001561	WBGene00001561	#N/A	#N/A
6753	chrV	7230348	7232196	1849	+	promoter-TSS	NM_072436)	1572.62	Promoter	5	7226537	7230845	4309	2	179114	NM_072435	0	WBGene00001563	gei-6	GEX Interacting protein	WBGene00001563	WBGene00001563	#N/A	#N/A
7010	chrV	726452	728306	1855	+	promoter-TSS	NR_102004)	599.925	Promoter	5	724457	727957	3501	2	178583	NM_070905	0	WBGene00001564	icl-1	Malate synthase	WBGene00001564	WBGene00001564	#N/A	WBGene00001564
3822	chrIII	8124340	8126312	1973	+	Intergenic		650.075	Distal Intergenic	3	8111617	8120805	9189	2	176145	NM_171207	-3535	WBGene00001565	gei-8	Nuclear receptor corepressor 1	WBGene00001565	WBGene00001565	#N/A	#N/A
3988	chrIII	8115827	8117870	2044	+	exon	NM_171207, exon 6 of 15)	480.85	Exon (NM_066372/176145, exon 6 of 16)	3	8111617	8120805	9189	2	176145	NM_066372	2935	WBGene00001565	gei-8	Nuclear receptor corepressor 1	WBGene00001565	WBGene00001565	#N/A	#N/A
5231	chrIV	8498221	8501125	2905	+	promoter-TSS	NM_069051)	1977.28	Promoter	4	8496640	8498823	2184	2	177654	NM_069051	0	WBGene00001566	acdh-13	Acyl CoA DeHydrogenase	WBGene00001566	WBGene00001566	#N/A	#N/A
195	chrI	8961199	8962844	1646	+	promoter-TSS	NM_060011)	1242.02	Promoter	1	8962350	8965923	3574	1	172711	NM_060010	0	WBGene00001568	snpc-4	snRNA-activating protein complex subunit 4 homolog	WBGene00001568	WBGene00001568	#N/A	#N/A
1688	chrI	8963368	8963868	501	+	intron	NM_060010, intron 4 of 12)	161.1	Promoter	1	8962350	8965923	3574	1	172711	NM_060011	1018	WBGene00001568	snpc-4	snRNA-activating protein complex subunit 4 homolog	WBGene00001568	WBGene00001568	#N/A	#N/A
5488	chrIV	572413	573179	767	+	promoter-TSS	NM_067548)	662.625	Promoter	4	572776	583351	10576	1	176885	NM_067548	0	WBGene00001579	gex-2	Cytoplasmic FMR1-interacting protein homolog	WBGene00001579	WBGene00001579	#N/A	#N/A
5288	chrIV	12403220	12404872	1653	+	promoter-TSS	NM_069967)	1479.65	Promoter	4	12404435	12408440	4006	1	178191	NM_069967	0	WBGene00001580	gex-3	Membrane-associated protein gex-3	WBGene00001580	WBGene00001580	#N/A	#N/A
7119	chrV	6401427	6402212	786	+	exon	NM_072226, exon 4 of 5)	475.9	Exon (NM_072226/3564957, exon 3 of 5)	5	6392698	6399921	7224	2	179022	NM_072225	-1506	WBGene00001581	gfi-1	GEI-4 (Four) Interacting protein	WBGene00001581	WBGene00001581	#N/A	#N/A
7639	chrV	6395537	6396107	571	+	exon	NM_072225, exon 3 of 5)	252.625	Exon (NM_072225/179022, exon 3 of 5)	5	6392698	6399921	7224	2	179022	NM_072225	3814	WBGene00001581	gfi-1	GEI-4 (Four) Interacting protein	WBGene00001581	WBGene00001581	#N/A	#N/A
8445	chrX	14480085	14480751	667	+	promoter-TSS	NM_078008)	535.85	Promoter	6	14480574	14484472	3899	1	181544	NM_078008	0	WBGene00001583	gfi-3	Protein gfi-3	WBGene00001583	WBGene00001583	#N/A	#N/A
5661	chrIV	7650992	7651720	729	+	promoter-TSS	NM_001356928)	466.5	Promoter	4	7646419	7651037	4619	2	177544	NM_001356928	0	WBGene00001584	nrde-4	Uncharacterized protein	WBGene00001584	WBGene00001584	#N/A	#N/A
5786	chrIV	7653202	7654076	875	+	exon	NM_001307279, exon 5 of 8)	388.6	Promoter	4	7646419	7654213	7795	2	177544	NM_001356927	137	WBGene00001584	nrde-4	Uncharacterized protein	WBGene00001584	WBGene00001584	#N/A	#N/A
50	chrI	7694954	7698269	3316	+	exon	NM_059742, exon 5 of 8)	3516.16	Promoter	1	7695696	7697410	1715	1	172532	NM_059742	0	WBGene00001595	gld-1	Female germline-specific tumor suppressor gld-1	WBGene00001595	WBGene00001595	#N/A	#N/A
260	chrI	6369503	6371105	1603	+	TTS	NM_059438)	1022.12	Promoter	1	6370029	6385084	15056	1	172338	NM_059441	0	WBGene00001596	gld-2	PAP-associated domain-containing protein;Poly(A) RNA polymerase gld-2	WBGene00001596	WBGene00001596	#N/A	#N/A
1055	chrI	6378750	6379377	628	+	intron	NM_001026674, intron 4 of 11)	291.867	Promoter	1	6377619	6385084	7466	1	172338	NM_001313549	1131	WBGene00001596	gld-2	PAP-associated domain-containing protein;Poly(A) RNA polymerase gld-2	WBGene00001596	WBGene00001596	#N/A	#N/A
1610	chrI	6384120	6384620	501	+	intron	NM_001026673, intron 6 of 8)	177.2	Exon (NM_059441/172338, exon 16 of 19)	1	6381434	6385084	3651	1	172338	NM_001026673	2686	WBGene00001596	gld-2	PAP-associated domain-containing protein;Poly(A) RNA polymerase gld-2	WBGene00001596	WBGene00001596	#N/A	#N/A
1633	chrI	6381021	6381521	501	+	promoter-TSS	NM_001026673)	177.2	Promoter	1	6381434	6385084	3651	1	172338	NM_001026673	0	WBGene00001596	gld-2	PAP-associated domain-containing protein;Poly(A) RNA polymerase gld-2	WBGene00001596	WBGene00001596	#N/A	#N/A
31	chrI	6853658	6858137	4480	+	exon	NM_059562, exon 4 of 7)	4683.06	Promoter	1	6854812	6857393	2582	1	172414	NM_059562	0	WBGene00001598	glh-1	ATP-dependent RNA helicase glh-1	WBGene00001598	WBGene00001598	#N/A	#N/A
298	chrI	6512993	6517263	4271	+	exon	NM_059475, exon 4 of 9)	923.962	Promoter	1	6514021	6517307	3287	1	172361	NM_059475	0	WBGene00001599	glh-2	ATP-dependent RNA helicase glh-2	WBGene00001599	WBGene00001599	#N/A	#N/A
725	chrI	5794503	5795326	824	+	TTS	NM_059282)	403.15	Promoter	1	5792581	5795041	2461	2	172245	NM_059280	0	WBGene00001600	glh-3	ATP-dependent RNA helicase glh-3	WBGene00001600	WBGene00001600	#N/A	#N/A
1128	chrI	5793724	5794352	629	+	exon	NM_059280, exon 3 of 6)	271.7	Promoter	1	5792581	5795041	2461	2	172245	NM_059280	689	WBGene00001600	glh-3	ATP-dependent RNA helicase glh-3	WBGene00001600	WBGene00001600	#N/A	#N/A
1465	chrI	5795857	5796357	501	+	exon	NM_059282, exon 13 of 15)	203.8	Promoter	1	5792581	5795041	2461	2	172245	NM_059280	-816	WBGene00001600	glh-3	ATP-dependent RNA helicase glh-3	WBGene00001600	WBGene00001600	#N/A	#N/A
299	chrI	3726606	3731140	4535	+	intron	NM_058806, intron 2 of 7)	920.24	Promoter	1	3727112	3730937	3826	1	171941	NM_058806	0	WBGene00001601	glh-4	ATP-dependent RNA helicase glh-4	WBGene00001601	WBGene00001601	#N/A	#N/A
600	chrI	3724599	3725108	510	+	Intergenic		479.3	Distal Intergenic	1	3727112	3730937	3826	1	171941	NM_058806	-2004	WBGene00001601	glh-4	ATP-dependent RNA helicase glh-4	WBGene00001601	WBGene00001601	#N/A	#N/A
8240	chrX	6057522	6060627	3106	+	exon	NM_076611, exon 4 of 7)	828.28	Promoter	6	6058282	6060058	1777	1	180875	NM_076611	0	WBGene00001602	gln-1	Gln-synt_C domain-containing protein	WBGene00001602	WBGene00001602	#N/A	#N/A
5533	chrIV	17272339	17273728	1390	+	TTS	NM_070663)	605.825	Promoter	4	17272382	17273633	1252	2	178505	NM_070664	0	WBGene00001606	gln-5	Glutamine synthetase	WBGene00001606	WBGene00001606	#N/A	#N/A
5290	chrIV	9738827	9741565	2739	+	TTS	NM_001306955)	1475.28	Promoter	4	9739564	9740854	1291	2	177808	NM_069332	0	WBGene00001607	gln-6	Glutamine synthetase	WBGene00001607	WBGene00001607	#N/A	#N/A
3935	chrIII	9091270	9091893	624	+	promoter-TSS	NM_066613)	530.1	Promoter	3	9092313	9099332	7020	1	176286	NM_066613	-420	WBGene00001609	glp-1	Protein glp-1	WBGene00001609	WBGene00001609	#N/A	WBGene00001609
4062	chrIII	13186930	13188322	1393	+	promoter-TSS	NM_001027681)	437.067	Promoter	3	13188136	13204453	16318	1	176736	NM_001027679	0	WBGene00001630	gly-5	Polypeptide N-acetylgalactosaminyltransferase 5	WBGene00001630	WBGene00001630	#N/A	#N/A
4189	chrIII	13179926	13180448	523	+	Intergenic		370	Distal Intergenic	3	13188136	13204453	16318	1	176736	NM_001027679	-7688	WBGene00001630	gly-5	Polypeptide N-acetylgalactosaminyltransferase 5	WBGene00001630	WBGene00001630	#N/A	#N/A
4622	chrIII	13181933	13182433	501	+	Intergenic		241.6	Distal Intergenic	3	13188136	13204453	16318	1	176736	NM_001027679	-5703	WBGene00001630	gly-5	Polypeptide N-acetylgalactosaminyltransferase 5	WBGene00001630	WBGene00001630	#N/A	#N/A
6956	chrV	1821096	1821724	629	+	promoter-TSS	NM_071111)	665.467	Promoter	5	1816177	1821290	5114	2	178661	NM_071111	0	WBGene00001632	gly-7	Polypeptide N-acetylgalactosaminyltransferase;Ricin B-type lectin domain-containing protein;putative N-acetylgalactosaminyltransferase 7	WBGene00001632	WBGene00001632	#N/A	#N/A
7439	chrV	1819872	1820497	626	+	exon	NM_071111, exon 3 of 6)	297.15	Promoter	5	1816177	1820412	4236	2	178661	NM_001313323	0	WBGene00001632	gly-7	Polypeptide N-acetylgalactosaminyltransferase;Ricin B-type lectin domain-containing protein;putative N-acetylgalactosaminyltransferase 7	WBGene00001632	WBGene00001632	#N/A	#N/A
8069	chrV	1818472	1818972	501	+	promoter-TSS	NM_001313324)	145	Promoter	5	1816177	1818781	2605	2	178661	NM_001313324	0	WBGene00001632	gly-7	Polypeptide N-acetylgalactosaminyltransferase;Ricin B-type lectin domain-containing protein;putative N-acetylgalactosaminyltransferase 7	WBGene00001632	WBGene00001632	#N/A	#N/A
4219	chrIII	11626018	11626532	515	+	intron	NM_067103, intron 3 of 8)	359.45	Promoter	3	11625243	11628201	2959	1	176595	NM_067103	775	WBGene00001633	gly-8	putative N-acetylgalactosaminyltransferase 8	WBGene00001633	WBGene00001633	WBGene00001633	#N/A
5063	chrIII	11627710	11628210	501	+	TTS	NM_067104)	161.1	Exon (NM_067103/176595, exon 8 of 9)	3	11625243	11628201	2959	1	176595	NM_067103	2467	WBGene00001633	gly-8	putative N-acetylgalactosaminyltransferase 8	WBGene00001633	WBGene00001633	WBGene00001633	#N/A
8724	chrX	9296525	9297039	515	+	promoter-TSS	NM_077165)	355.967	Promoter	6	9294001	9296592	2592	2	181160	NM_077165	0	WBGene00001638	gly-13	Putative alpha-1,3-mannosyl-glycoprotein 2-beta-N-acetylglucosaminyltransferase	WBGene00001638	WBGene00001638	#N/A	#N/A
6758	chrV	10319798	10321214	1417	+	promoter-TSS	NM_073253)	1477.94	Promoter	5	10319654	10320151	498	2	179437	NM_073253	0	WBGene00001646	gna-1	Glucosamine 6-phosphate N-acetyltransferase	#N/A	#N/A	#N/A	#N/A
592	chrI	7699058	7700079	1022	+	promoter-TSS	NM_059743)	489.075	Promoter	1	7699686	7700874	1189	1	172533	NM_059743	0	WBGene00001647	gna-2	Glucosamine 6-phosphate N-acetyltransferase	#N/A	WBGene00001647	#N/A	#N/A
8408	chrX	15492678	15494498	1821	+	promoter-TSS	NM_078159)	577.567	Promoter	6	15493536	15496943	3408	1	181637	NM_078158	0	WBGene00001649	gob-1	Trehalose-phosphatase	WBGene00001649	WBGene00001649	#N/A	#N/A
6034	chrIV	10197260	10197790	531	+	promoter-TSS	NM_069463)	284.65	Promoter	4	10197820	10202766	4947	1	177899	NM_001129314	-30	WBGene00001653	gon-4	Uncharacterized protein	WBGene00001653	WBGene00001653	#N/A	#N/A
6583	chrIV	10201062	10201562	501	+	exon	NM_069463, exon 8 of 14)	161.1	Exon (NM_001129314/177899, exon 8 of 14)	4	10197820	10202923	5104	1	177899	NM_069463	3242	WBGene00001653	gon-4	Uncharacterized protein	WBGene00001653	WBGene00001653	#N/A	#N/A
5538	chrIV	10403189	10403953	765	+	promoter-TSS	NM_069520)	600.925	Promoter	4	10404019	10408266	4248	1	177931	NM_069520	-66	WBGene00001669	gpa-7	Guanine nucleotide-binding protein alpha-7 subunit	WBGene00001669	WBGene00001669	#N/A	#N/A
7228	chrV	12647177	12648058	882	+	promoter-TSS	NM_001269515)	391.167	Promoter	5	12646840	12647238	399	2	191659	NM_001269515	0	WBGene00001671	gpa-9	Guanine nucleotide-binding protein alpha-9 subunit	WBGene00001671	WBGene00001671	#N/A	#N/A
2889	chrII	11742512	11743012	501	+	TTS	NM_064106)	254.6	Exon (NM_064106/174802, exon 6 of 6)	2	11743979	11744618	640	2	174803	NM_001267384	1606	WBGene00001679	gpb-1	Guanine nucleotide-binding protein subunit beta-1;WD_REPEATS_REGION domain-containing protein	WBGene00001679	WBGene00001679	#N/A	#N/A
3250	chrII	11744290	11744790	501	+	promoter-TSS	NM_001267384)	177.2	Promoter	2	11743979	11744618	640	2	174803	NM_001267384	0	WBGene00001679	gpb-1	Guanine nucleotide-binding protein subunit beta-1;WD_REPEATS_REGION domain-containing protein	WBGene00001679	WBGene00001679	#N/A	#N/A
1963	chrII	10393742	10395809	2068	+	promoter-TSS	NM_063837)	1165.95	Promoter	2	10394137	10395262	1126	1	174603	NM_063836	0	WBGene00001683	gpd-1	Glyceraldehyde-3-phosphate dehydrogenase 1	WBGene00001683	WBGene00001683	#N/A	#N/A
3188	chrII	10392757	10393397	641	+	TTS	NM_063835)	193.3	Promoter	2	10394137	10395262	1126	1	174603	NM_063836	-740	WBGene00001683	gpd-1	Glyceraldehyde-3-phosphate dehydrogenase 1	WBGene00001683	WBGene00001683	#N/A	#N/A
8160	chrX	3111717	3116825	5109	+	promoter-TSS	NM_076133)	1259.13	Promoter	6	3112200	3113321	1122	2	180601	NM_076133	0	WBGene00001685	gpd-3	Glyceraldehyde-3-phosphate dehydrogenase 3	WBGene00001685	WBGene00001685	#N/A	#N/A
5544	chrIV	7309474	7311029	1556	+	intron	NM_068765, intron 2 of 2)	593.133	Promoter	4	7310025	7310758	734	2	3564844	NM_068765	0	WBGene00001713	grl-4	Ground-like domain-containing protein	#N/A	WBGene00001713	#N/A	#N/A
4071	chrIII	12232247	12233942	1696	+	TTS	NM_067190)	433.267	Exon (NM_067191/190707, exon 3 of 3)	3	12232729	12235649	2921	2	190707	NM_067191	1707	WBGene00001724	grl-15	Ground-like domain-containing protein	WBGene00001724	WBGene00001724	#N/A	#N/A
4993	chrIII	12234937	12235437	501	+	promoter-TSS	NM_067192)	169.1	Promoter	3	12232729	12235649	2921	2	190707	NM_067191	212	WBGene00001724	grl-15	Ground-like domain-containing protein	WBGene00001724	WBGene00001724	#N/A	#N/A
3483	chrIII	8083842	8085980	2139	+	promoter-TSS	NM_066363)	2902.92	Promoter	3	8085751	8088059	2309	1	176140	NM_066363	0	WBGene00001743	grp-1	GTP exchange factor for ARFs 1	WBGene00001743	WBGene00001743	#N/A	#N/A
3872	chrIII	5159857	5162867	3011	+	exon	NM_181911, exon 3 of 6)	589.983	Promoter	3	5159876	5162169	2294	2	175703	NM_181911	0	WBGene00001744	gars-1	Diadenosine tetraphosphate synthetase;Glycine--tRNA ligase	WBGene00001744	WBGene00001744	#N/A	#N/A
4833	chrIII	5164145	5164645	501	+	promoter-TSS	NM_065692)	201.4	Promoter	3	5159876	5163624	3749	2	175703	NM_065692	-521	WBGene00001744	gars-1	Diadenosine tetraphosphate synthetase;Glycine--tRNA ligase	WBGene00001744	WBGene00001744	#N/A	#N/A
26	chrI	1067784	1070315	2532	+	promoter-TSS	NM_058416)	4869.52	Promoter	1	1068987	1074343	5357	1	171687	NM_058416	0	WBGene00001745	gsa-1	G protein, Subunit Alpha	WBGene00001745	WBGene00001745	#N/A	#N/A
1758	chrI	1071253	1071753	501	+	exon	NM_058416, exon 4 of 8)	153	Promoter	1	1070383	1074343	3961	1	171687	NM_001306228	870	WBGene00001745	gsa-1	G protein, Subunit Alpha	WBGene00001745	WBGene00001745	#N/A	#N/A
4988	chrIII	9061463	9061963	501	+	exon	NM_066606, exon 8 of 10)	169.1	Exon (NM_066606/176282, exon 8 of 10)	3	9059357	9060085	729	1	176281	NM_066605	2106	WBGene00001749	gst-1	Glutathione S-transferase P	#N/A	#N/A	WBGene00001749	#N/A
2154	chrII	4881674	4883204	1531	+	intron	NM_062482, intron 1 of 1)	633.2	Promoter	2	4882119	4883291	1173	1	173842	NM_062482	0	WBGene00001755	gst-7	putative glutathione S-transferase 7	WBGene00001755	WBGene00001755	#N/A	#N/A
2187	chrII	12878694	12879216	523	+	promoter-TSS	NM_064335)	589.1	Promoter	2	12866848	12878091	11244	2	174924	NM_064335	-603	WBGene00001793	gsy-1	Glycogen [starch] synthase	WBGene00001793	WBGene00001793	#N/A	#N/A
6195	chrIV	10180222	10180745	524	+	promoter-TSS	NM_069461)	247.25	Promoter	4	10180668	10183757	3090	1	177897	NM_069461	0	WBGene00001794	gta-1	putative 4-aminobutyrate aminotransferase, mitochondrial	WBGene00001794	WBGene00001794	#N/A	#N/A
805	chrI	1175463	1176641	1179	+	promoter-TSS	NM_058428)	372.44	Promoter	1	1162953	1175753	12801	2	171694	NM_058427	0	WBGene00001816	haf-6	HAlF transporter (PGP related)	WBGene00001816	WBGene00001816	#N/A	#N/A
1753	chrI	1167563	1168063	501	+	exon	NM_058427, exon 6 of 10)	153	Exon (NM_001306301/171694, exon 4 of 8)	1	1162953	1164622	1670	2	171694	NM_001306302	-2941	WBGene00001816	haf-6	HAlF transporter (PGP related)	WBGene00001816	WBGene00001816	#N/A	#N/A
263	chrI	6080360	6081779	1420	+	promoter-TSS	NM_182010)	1017.28	Promoter	1	6081816	6085023	3208	1	172288	NM_182010	-37	WBGene00001819	haf-9	ABC transmembrane type-1 domain-containing protein	WBGene00001819	#N/A	#N/A	#N/A
5255	chrIV	7772852	7775186	2335	+	promoter-TSS	NM_068879)	1741.1	Promoter	4	7771206	7774270	3065	2	177560	NM_068878	0	WBGene00001827	hcf-1	uncharacterized protein	WBGene00001827	WBGene00001827	#N/A	#N/A
6808	chrV	6593048	6596532	3485	+	exon	NM_072276, exon 2 of 8)	1217.42	Promoter	5	6594226	6599002	4777	1	179049	NM_072276	0	WBGene00001829	hcp-1	HoloCentric chromosome binding Protein	WBGene00001829	WBGene00001829	#N/A	#N/A
7829	chrV	6597012	6597512	501	+	exon	NM_072276, exon 5 of 8)	203.8	Exon (NM_072276/179049, exon 5 of 8)	5	6594226	6599002	4777	1	179049	NM_072276	2786	WBGene00001829	hcp-1	HoloCentric chromosome binding Protein	WBGene00001829	WBGene00001829	#N/A	#N/A
657	chrI	5168285	5170057	1773	+	exon	NM_059137, exon 8 of 12)	444.6	Exon (NM_059137/266830, exon 8 of 12)	1	5165157	5171301	6145	1	266830	NM_059136	3128	WBGene00001833	hcp-6	Condensin-2 complex subunit	#N/A	#N/A	#N/A	#N/A
8118	chrX	16726751	16727420	670	+	Intergenic		1968.66	Distal Intergenic	6	16729563	16743759	14197	1	181723	NM_001270349	-2143	WBGene00001837	hda-4	Histone deacetylase 4	WBGene00001837	WBGene00001837	#N/A	#N/A
800	chrI	9055245	9055901	657	+	promoter-TSS	NR_002610)	374.267	Promoter	1	9049539	9055335	5797	2	172726	NM_060032	0	WBGene00001843	hgo-1	Homogentisate 1,2-dioxygenase	WBGene00001843	WBGene00001843	#N/A	#N/A
6684	chrV	20778161	20779365	1205	+	Intergenic		3361.1	Promoter	5	20780502	20784368	3867	1	180359	NM_001028722	-1137	WBGene00001851	hif-1	Hypoxia-inducible factor 1	WBGene00001851	WBGene00001851	#N/A	#N/A
7253	chrV	20783421	20784567	1147	+	exon	NM_075607, exon 6 of 9)	376.967	Promoter	5	20782536	20784861	2326	1	180359	NM_001028721	885	WBGene00001851	hif-1	Hypoxia-inducible factor 1	WBGene00001851	WBGene00001851	#N/A	#N/A
7648	chrV	20780146	20780646	501	+	promoter-TSS	NM_075607)	249.1	Promoter	5	20780502	20784368	3867	1	180359	NM_001028722	0	WBGene00001851	hif-1	Hypoxia-inducible factor 1	WBGene00001851	WBGene00001851	#N/A	#N/A
7766	chrV	20781702	20782470	769	+	promoter-TSS	NM_001028721)	217.2	Promoter	5	20782536	20784861	2326	1	180359	NM_001028721	-66	WBGene00001851	hif-1	Hypoxia-inducible factor 1	WBGene00001851	WBGene00001851	#N/A	#N/A
5732	chrIV	6294042	6294758	717	+	promoter-TSS	NR_131545)	419.1	Promoter	4	6294276	6295073	798	1	177390	NM_171356	0	WBGene00001853	hil-2	Histone H1.2	WBGene00001853	WBGene00001853	#N/A	#N/A
8593	chrX	8158950	8159605	656	+	promoter-TSS	NM_076974)	423.6	Promoter	6	8159196	8159877	682	1	181073	NM_076974	0	WBGene00001854	hil-3	Histone H1.3	WBGene00001854	WBGene00001854	#N/A	#N/A
6691	chrV	4754087	4759257	5171	+	exon	NM_071878, exon 2 of 7)	2790.32	Promoter	5	4754353	4755300	948	1	178866	NM_071876	0	WBGene00001855	hil-4	Histone H1.4	WBGene00001855	WBGene00001855	#N/A	#N/A
233	chrI	5774381	5776215	1835	+	exon	NM_059277, exon 2 of 2)	1091.2	Promoter	1	5774621	5775457	837	1	172242	NM_059277	0	WBGene00001856	hil-5	Histone H1.5	WBGene00001856	WBGene00001856	#N/A	#N/A
1027	chrI	5470846	5471761	916	+	Intergenic		297.475	Promoter	1	5465950	5469627	3678	2	188129	NM_059202	-1219	WBGene00001859	hil-8	H15 domain-containing protein	WBGene00001859	WBGene00001859	#N/A	#N/A
1828	chrII	7069694	7077026	7333	+	promoter-TSS	NM_063054)	2920.67	Promoter	2	7065118	7069966	4849	2	174157	NM_063050	0	WBGene00001872	him-14	MutS protein homolog him-14	WBGene00001872	WBGene00001872	#N/A	#N/A
3113	chrII	7068408	7068908	501	+	exon	NM_063050, exon 7 of 18)	203.8	Promoter	2	7065118	7069966	4849	2	174157	NM_063050	1058	WBGene00001872	him-14	MutS protein homolog him-14	WBGene00001872	WBGene00001872	#N/A	#N/A
6913	chrV	13176301	13178069	1769	+	exon	NM_073876, exon 3 of 9)	750.66	Promoter	5	13176711	13179956	3246	1	179800	NM_073876	0	WBGene00001874	him-17	High Incidence of Males (increased X chromosome loss)	WBGene00001874	WBGene00001874	#N/A	#N/A
7912	chrV	13174965	13175465	501	+	exon	NM_182399, exon 10 of 11)	177.2	Promoter	5	13176711	13179956	3246	1	179800	NM_073876	-1246	WBGene00001874	him-17	High Incidence of Males (increased X chromosome loss)	WBGene00001874	WBGene00001874	#N/A	#N/A
7011	chrV	8534440	8535783	1344	+	promoter-TSS	NM_072799)	599.88	Promoter	5	8535214	8535525	312	1	179233	NM_072799	0	WBGene00001879	his-5	Histone H4	#N/A	WBGene00001879	WBGene00001879	#N/A
5761	chrIV	8333801	8334773	973	+	promoter-TSS	NM_069006)	401.75	Promoter	4	8334305	8334715	411	1	177628	NM_069006	0	WBGene00001906	his-32	Histone H3	WBGene00001906	WBGene00001906	#N/A	#N/A
8657	chrX	7311979	7312479	501	+	Intergenic		395.7	Distal Intergenic	6	7310110	7310520	411	1	13221387	NM_001277029	1869	WBGene00001914	his-40	Histone H3	WBGene00001914	WBGene00001914	#N/A	#N/A
5337	chrIV	11336362	11338623	2262	+	promoter-TSS	NM_069736)	1164.74	Promoter	4	11338522	11338833	312	1	178050	NM_069732	0	WBGene00001920	his-46	Histone H4	WBGene00001920	WBGene00001920	#N/A	#N/A
5526	chrIV	11326216	11327155	940	+	promoter-TSS	NM_069738)	615.325	Promoter	4	11326018	11326329	312	2	178050	NM_069732	0	WBGene00001920	his-46	Histone H4	WBGene00001920	WBGene00001920	#N/A	#N/A
5791	chrIV	11324687	11325187	501	+	promoter-TSS	NM_069749)	384.9	Promoter	4	11324745	11325116	372	1	178049	NM_069731	0	WBGene00001922	his-48	putative histone H2B 4	#N/A	#N/A	#N/A	#N/A
5141	chrIV	7484273	7489590	5318	+	promoter-TSS	NM_068800)	8059.71	Promoter	4	7485834	7486217	384	2	177521	NM_068800	0	WBGene00001935	his-61	Histone H2A	#N/A	WBGene00001935	#N/A	#N/A
48	chrI	9988025	9990696	2672	+	promoter-TSS	NM_060242)	3594.72	Promoter	1	9989132	9989515	384	1	172860	NM_060241	0	WBGene00001942	his-68	Histone H2A	WBGene00001942	WBGene00001942	#N/A	#N/A
3968	chrIII	4060835	4061462	628	+	Intergenic		503.95	Promoter	3	4059715	4060119	405	2	184006	NM_065411	-716	WBGene00001944	his-70	Histone H3.3-like type 1	WBGene00001944	WBGene00001944	#N/A	WBGene00001944
3468	chrIII	12367512	12371396	3885	+	promoter-TSS	NR_101864)	3724.32	Promoter	3	12367657	12368166	510	2	176660	NM_001268233	0	WBGene00001946	his-72	Histone H3.3 type 2	WBGene00001946	WBGene00001946	#N/A	WBGene00001946
2417	chrII	4518239	4518788	550	+	promoter-TSS	NM_062397)	415.633	Promoter	2	4519069	4522400	3332	1	173788	NM_001026722	-281	WBGene00001948	hlh-1	Myoblast determination protein 1 homolog	WBGene00001948	WBGene00001948	#N/A	#N/A
2648	chrII	4519944	4520747	804	+	intron	NM_001026721, intron 1 of 5)	306.867	Promoter	2	4519069	4522437	3369	1	173788	NM_062397	875	WBGene00001948	hlh-1	Myoblast determination protein 1 homolog	WBGene00001948	WBGene00001948	#N/A	#N/A
876	chrI	7194750	7195461	712	+	Intergenic		340.075	Promoter	1	7191240	7193907	2668	2	172458	NR_002347	-843	WBGene00001949	hlh-2	BHLH domain-containing protein	WBGene00001949	WBGene00001949	#N/A	#N/A
311	chrI	5815755	5818614	2860	+	exon	NM_059287, exon 2 of 4)	886.333	Promoter	1	5815759	5818125	2367	2	172250	NM_059287	0	WBGene00001973	hmg-3	FACT complex subunit ssrp1-B	WBGene00001973	WBGene00001973	#N/A	#N/A
3616	chrIII	7379725	7382946	3222	+	promoter-TSS	NM_066233)	1201.4	Promoter	3	7379281	7381595	2315	2	176052	NM_066232	0	WBGene00001974	hmg-4	FACT complex subunit SSRP1-A	#N/A	WBGene00001974	#N/A	#N/A
2952	chrII	4672591	4673100	510	+	promoter-TSS	NM_062424)	237.1	Promoter	2	4673086	4673601	516	1	173805	NM_062424	0	WBGene00001976	hmg-11	HMG	WBGene00001976	WBGene00001976	#N/A	#N/A
698	chrI	11090988	11092060	1073	+	intron	NM_001026479, intron 22 of 30)	418.8	Promoter	1	11076372	11090298	13927	2	173007	NM_001136322	-690	WBGene00001980	hmr-1	Cadherin-related hmr-1	WBGene00001980	WBGene00001980	#N/A	WBGene00001980
1417	chrI	11081629	11082129	501	+	exon	NM_001264633, exon 2 of 6)	209.4	Exon (NM_001264633/173007, exon 2 of 6)	1	11076372	11084053	7682	2	173007	NM_001264633	1924	WBGene00001980	hmr-1	Cadherin-related hmr-1	WBGene00001980	WBGene00001980	#N/A	WBGene00001980
1658	chrI	11084941	11085441	501	+	intron	NM_001026478, intron 4 of 9)	169.1	Promoter	1	11076372	11084053	7682	2	173007	NM_001264633	-888	WBGene00001980	hmr-1	Cadherin-related hmr-1	WBGene00001980	WBGene00001980	#N/A	WBGene00001980
6187	chrIV	4743448	4743948	501	+	promoter-TSS	NM_001027939)	249.1	Promoter	4	4739656	4744250	4595	2	177241	NM_001027938	302	WBGene00001983	hoe-1	Ribonuclease Z	WBGene00001983	WBGene00001983	#N/A	#N/A
4716	chrIII	6221386	6222024	639	+	intron	NM_171155, intron 2 of 3)	219.4	Promoter	3	6220572	6224257	3686	1	175881	NM_171874	814	WBGene00001989	hot-4	Homolog of Odr-2 (Two)	WBGene00001989	WBGene00001989	#N/A	#N/A
8616	chrX	4214441	4215110	670	+	promoter-TSS	NM_171664)	411.675	Promoter	6	4211710	4214695	2986	2	180695	NM_171663	0	WBGene00001994	hpk-1	Homeodomain-interacting protein kinase 1	WBGene00001994	WBGene00001994	#N/A	#N/A
9024	chrX	4213109	4213609	501	+	exon	NM_171664, exon 3 of 6)	257.8	Promoter	6	4211710	4214352	2643	2	180695	NM_171664	743	WBGene00001994	hpk-1	Homeodomain-interacting protein kinase 1	WBGene00001994	WBGene00001994	#N/A	#N/A
9260	chrX	4216458	4217135	678	+	TTS	NM_001361796)	207.85	Promoter	6	4211710	4217059	5350	2	180695	NM_171662	0	WBGene00001994	hpk-1	Homeodomain-interacting protein kinase 1	WBGene00001994	WBGene00001994	#N/A	#N/A
3969	chrIII	10620977	10621697	721	+	promoter-TSS	NM_001351923)	502.675	Promoter	3	10621557	10626233	4677	1	176483	NM_066941	0	WBGene00001997	hpr-9	Cell cycle checkpoint protein hpr-9	WBGene00001997	WBGene00001997	#N/A	#N/A
2055	chrII	13156569	13157912	1344	+	promoter-TSS	NM_064393)	807.94	Promoter	2	13153548	13157034	3487	2	174958	NM_064392	0	WBGene00001998	hpr-17	uncharacterized protein	WBGene00001998	WBGene00001998	#N/A	#N/A
5164	chrIV	3336670	3339771	3102	+	promoter-TSS	NM_001047479)	4309.94	Promoter	4	3337233	3338211	979	2	177101	NM_001028028	0	WBGene00001999	hrpa-1	Heterogeneous nuclear ribonucleoprotein A1	WBGene00001999	WBGene00001999	#N/A	#N/A
678	chrI	12061434	12062346	913	+	promoter-TSS	NM_001136306)	431.267	Promoter	1	12060838	12061710	873	2	173086	NM_001136306	0	WBGene00002000	hrpr-1	Heterogeneous nuclear RibonucleoProtein (HnRNP) R homolog	WBGene00002000	WBGene00002000	#N/A	#N/A
5342	chrIV	12566923	12569550	2628	+	exon	NM_070006, exon 2 of 5)	1142.74	Promoter	4	12566916	12567212	297	2	178208	NM_070005	0	WBGene00002002	hsb-1	Heat Shock factor Binding protein	WBGene00002002	WBGene00002002	#N/A	#N/A
1082	chrI	11962904	11963429	526	+	Intergenic		282.833	Promoter	1	11953797	11961962	8166	2	173078	NM_060630	-942	WBGene00002004	hsf-1	HSF_DOMAIN domain-containing protein	WBGene00002004	WBGene00002004	#N/A	#N/A
8083	chrX	6089298	6093697	4400	+	exon	NM_076618, exon 2 of 4)	6259.43	Promoter	6	6089391	6090471	1081	2	180880	NM_001307849	0	WBGene00002007	hsp-3	Heat shock 70 kDa protein C	WBGene00002007	WBGene00002007	#N/A	#N/A
1906	chrII	7350429	7354112	3684	+	promoter-TSS	NM_001306541)	1557.13	Promoter	2	7350260	7351329	1070	2	174203	NM_001306541	0	WBGene00002008	hsp-4	Endoplasmic reticulum chaperone BiP homolog;Heat shock 70 kDa protein D	WBGene00002008	WBGene00002008	WBGene00002008	WBGene00002008
7214	chrV	8385358	8385858	501	+	TTS	NM_001047654)	395.7	Promoter	5	8384894	8385914	1021	2	186113	NM_001028786	56	WBGene00002021	hsp-17	SHSP domain-containing protein	#N/A	WBGene00002021	WBGene00002021	#N/A
3979	chrIII	1621353	1621909	557	+	exon	NM_065028, exon 3 of 6)	492.5	Promoter	3	1623128	1625406	2279	1	175316	NM_001306670	-1219	WBGene00002025	hsp-60	Chaperonin homolog Hsp-60, mitochondrial	WBGene00002025	WBGene00002025	#N/A	WBGene00002025
4475	chrIII	1624313	1624858	546	+	exon	NM_065028, exon 5 of 6)	276.7	Promoter	3	1623128	1625406	2279	1	175316	NM_001306670	1185	WBGene00002025	hsp-60	Chaperonin homolog Hsp-60, mitochondrial	WBGene00002025	WBGene00002025	#N/A	WBGene00002025
4488	chrIII	1623076	1623576	501	+	exon	NM_065028, exon 4 of 6)	273.9	Promoter	3	1623128	1625406	2279	1	175316	NM_001306670	0	WBGene00002025	hsp-60	Chaperonin homolog Hsp-60, mitochondrial	WBGene00002025	WBGene00002025	#N/A	WBGene00002025
9334	chrX	11206883	11207383	501	+	promoter-TSS	NM_077470)	185.3	Promoter	6	11204456	11207088	2633	2	181309	NM_077470	0	WBGene00002029	hst-2	Heparan sulfate 2-O-sulfotransferase hst-2	WBGene00002029	WBGene00002029	#N/A	#N/A
7070	chrV	9387245	9388699	1455	+	exon	NM_001330876, exon 4 of 17)	520.467	Promoter	5	9386230	9399710	13481	1	179321	NM_001330876	1015	WBGene00002036	hum-2	Dilute domain-containing protein	WBGene00002036	WBGene00002036	#N/A	#N/A
7145	chrV	9386341	9386841	501	+	TTS	NR_069186)	452.2	Promoter	5	9386230	9399710	13481	1	179321	NM_001330876	111	WBGene00002036	hum-2	Dilute domain-containing protein	WBGene00002036	WBGene00002036	#N/A	#N/A
7273	chrV	9394824	9395491	668	+	intron	NM_001330875, intron 11 of 16)	367.967	Promoter	5	9396528	9399710	3183	1	179321	NM_171505	-1037	WBGene00002036	hum-2	Dilute domain-containing protein	WBGene00002036	WBGene00002036	#N/A	#N/A
7384	chrV	9396766	9397669	904	+	intron	NM_001028716, intron 1 of 4)	320.675	Promoter	5	9396867	9399710	2844	1	179321	NM_001028716	0	WBGene00002036	hum-2	Dilute domain-containing protein	WBGene00002036	WBGene00002036	#N/A	#N/A
7475	chrV	9391888	9393263	1376	+	promoter-TSS	NM_001330881)	283.25	Promoter	5	9391949	9399710	7762	1	179321	NM_001330877	0	WBGene00002036	hum-2	Dilute domain-containing protein	WBGene00002036	WBGene00002036	#N/A	#N/A
7968	chrV	9398681	9399181	501	+	promoter-TSS	NM_001028717)	169.1	Promoter	5	9398861	9399710	850	1	179321	NM_001028717	0	WBGene00002036	hum-2	Dilute domain-containing protein	WBGene00002036	WBGene00002036	#N/A	#N/A
5615	chrIV	8540080	8540728	649	+	promoter-TSS	NM_069058)	503.7	Promoter	4	8540663	8544055	3393	1	177660	NM_069058	0	WBGene00002043	hyl-1	Ceramide synthase hyl-1;TLC domain-containing protein	WBGene00002043	WBGene00002043	#N/A	#N/A
2718	chrII	5768408	5769275	868	+	promoter-TSS	NR_051106)	291.3	Promoter	2	5768961	5771691	2731	1	173976	NM_062736	0	WBGene00002053	ifb-1	Intermediate filament protein ifb-1	WBGene00002053	WBGene00002053	#N/A	#N/A
8475	chrX	644659	645892	1234	+	TTS	NM_001029643)	509.5	Promoter	6	642214	645672	3459	2	180414	NM_001270046	0	WBGene00002056	ifc-2	IF rod domain-containing protein;Intermediate Filament, C;Intermediate filament protein ifc-2	WBGene00002056	WBGene00002056	#N/A	#N/A
8570	chrX	643619	644435	817	+	exon	NM_171614, exon 16 of 16)	436.3	Promoter	6	642214	645672	3459	2	180414	NM_001270046	1237	WBGene00002056	ifc-2	IF rod domain-containing protein;Intermediate Filament, C;Intermediate filament protein ifc-2	WBGene00002056	WBGene00002056	#N/A	#N/A
3584	chrIII	13341926	13346078	4153	+	promoter-TSS	NM_067351)	1479.06	Promoter	3	13343608	13344510	903	1	176755	NM_001268267	0	WBGene00002059	ife-1	Eukaryotic translation initiation factor 4E-1;eIF-4F 25 kDa subunit	#N/A	WBGene00002059	#N/A	#N/A
9017	chrX	382556	383290	735	+	promoter-TSS	NM_075693)	259.45	Promoter	6	381527	382703	1177	2	180393	NM_075693	0	WBGene00002060	ife-2	Eukaryotic translation initiation factor 4E-2	WBGene00002060	WBGene00002060	#N/A	#N/A
6707	chrV	5553	9592	4040	+	exon	NM_171920, exon 2 of 4)	2416.31	Promoter	5	6936	7818	883	2	178536	NM_070722	0	WBGene00002061	ife-3	Eukaryotic translation initiation factor 4E-3	WBGene00002061	WBGene00002061	#N/A	#N/A
8495	chrX	1103664	1104216	553	+	promoter-TSS	NM_075809)	487.5	Promoter	6	1104214	1106042	1829	1	180464	NM_075809	0	WBGene00002062	ife-4	Eukaryotic translation initiation factor 4E-4	WBGene00002062	WBGene00002062	#N/A	#N/A
1871	chrII	8560831	8561765	935	+	promoter-TSS	NR_003409)	2017.5	Promoter	2	8559808	8560955	1148	2	174367	NM_063406	0	WBGene00002065	iff-2	Eukaryotic translation initiation factor 5A-2	WBGene00002065	WBGene00002065	#N/A	#N/A
1923	chrII	8216041	8219631	3591	+	promoter-TSS	NM_001136348)	1424.19	Promoter	2	8217254	8221242	3989	1	174322	NM_001027088	0	WBGene00002066	ifg-1	MIF4G domain-containing protein	WBGene00002066	WBGene00002066	#N/A	#N/A
724	chrI	9682462	9682976	515	+	Intergenic		403.3	Distal Intergenic	1	9685554	9688592	3039	1	172817	NM_060174	-2578	WBGene00002069	ikb-1	ANK_REP_REGION domain-containing protein	WBGene00002069	WBGene00002069	#N/A	#N/A
1083	chrI	9685137	9685686	550	+	promoter-TSS	NM_060174)	282.45	Promoter	1	9685554	9688592	3039	1	172817	NM_060174	0	WBGene00002069	ikb-1	ANK_REP_REGION domain-containing protein	WBGene00002069	WBGene00002069	#N/A	#N/A
148	chrI	9609555	9612260	2706	+	exon	NM_060147, exon 4 of 6)	1490.88	Promoter	1	9609817	9611532	1716	2	172799	NM_060147	0	WBGene00002070	ile-1	L-type lectin-like domain-containing protein	WBGene00002070	WBGene00002070	#N/A	#N/A
27	chrI	6314899	6320096	5198	+	promoter-TSS	NM_182034)	4760.4	Promoter	1	6315247	6317069	1823	1	172329	NM_059423	0	WBGene00002073	ima-2	Importin subunit alpha-2	WBGene00002073	WBGene00002073	#N/A	#N/A
5268	chrIV	7559904	7563856	3953	+	promoter-TSS	NM_068826)	1634.15	Promoter	4	7559791	7561660	1870	2	177533	NM_068826	0	WBGene00002074	ima-3	Importin subunit alpha-3	#N/A	#N/A	#N/A	#N/A
475	chrI	4926024	4927501	1478	+	promoter-TSS	NM_182065)	588.14	Promoter	1	4921403	4926195	4793	2	172110	NM_059076	0	WBGene00002075	imb-1	Importin N-terminal domain-containing protein	WBGene00002075	WBGene00002075	#N/A	WBGene00002075
2111	chrII	14365236	14368683	3448	+	exon	NM_001322761, exon 2 of 7)	682.275	Promoter	2	14365739	14373371	7633	1	175094	NM_001322761	0	WBGene00002076	imb-2	Importin N-terminal domain-containing protein	WBGene00002076	WBGene00002076	#N/A	#N/A
433	chrI	321109	323870	2762	+	intron	NM_058315, intron 2 of 4)	644.033	Promoter	1	318825	323352	4528	2	171621	NM_058315	0	WBGene00002079	xpo-2	CAS_CSE1 domain-containing protein;Exportin-2	WBGene00002079	WBGene00002079	#N/A	#N/A
1437	chrI	319907	320407	501	+	promoter-TSS	NM_001306332)	209.4	Promoter	1	318825	320021	1197	2	171621	NM_001306332	0	WBGene00002079	xpo-2	CAS_CSE1 domain-containing protein;Exportin-2	WBGene00002079	WBGene00002079	#N/A	#N/A
1516	chrI	318716	319216	501	+	exon	NM_058315, exon 5 of 5)	193.3	Promoter	1	318825	320021	1197	2	171621	NM_001306332	805	WBGene00002079	xpo-2	CAS_CSE1 domain-containing protein;Exportin-2	WBGene00002079	WBGene00002079	#N/A	#N/A
6559	chrIV	7917774	7918274	501	+	exon	NM_068919, exon 11 of 12)	161.1	Exon (NM_001307225/177581, exon 4 of 5)	4	7917240	7919900	2661	2	177581	NM_001307225	1626	WBGene00002080	xpo-3	Exportin-T	WBGene00002080	#N/A	#N/A	#N/A
7816	chrV	14035427	14035927	501	+	exon	NM_001129538, exon 9 of 10)	209.4	Promoter	5	14034008	14034321	314	1	3565431	NM_001028954	1419	WBGene00002093	ins-10	INSulin related	WBGene00002093	WBGene00002093	#N/A	#N/A
1410	chrI	11210188	11210695	508	+	intron	NM_060476, intron 4 of 5)	210.75	Exon (NM_060476/173014, exon 4 of 6)	1	11212426	11212931	506	2	3565585	NR_131392	2236	WBGene00002119	ins-36	INSulin related	WBGene00002119	#N/A	#N/A	#N/A
8440	chrX	11296898	11297414	517	+	promoter-TSS	NM_077484)	539.867	Promoter	6	11295183	11296729	1547	2	181318	NM_077484	-169	WBGene00002124	inx-2	Innexin-2	WBGene00002124	WBGene00002124	#N/A	#N/A
5162	chrIV	5944094	5948805	4712	+	TTS	NM_068494)	4383.53	Promoter	4	5944171	5945315	1145	2	177364	NM_001306838	0	WBGene00002129	inx-7	Innexin;Innexin-7	#N/A	WBGene00002129	#N/A	#N/A
375	chrI	3758877	3759531	655	+	promoter-TSS	NM_058812)	764.775	Promoter	1	3755603	3758991	3389	2	171944	NM_058812	0	WBGene00002134	inx-12	Innexin-12	WBGene00002134	WBGene00002134	#N/A	#N/A
1757	chrI	3757583	3758083	501	+	exon	NM_058812, exon 2 of 5)	153	Promoter	1	3755603	3758991	3389	2	171944	NM_058812	908	WBGene00002134	inx-12	Innexin-12	WBGene00002134	WBGene00002134	#N/A	#N/A
868	chrI	3753387	3754577	1191	+	promoter-TSS	NM_058811)	341.8	Promoter	1	3748750	3753905	5156	2	171943	NM_058811	0	WBGene00002135	inx-13	Innexin	#N/A	WBGene00002135	#N/A	#N/A
759	chrI	4160888	4161466	579	+	promoter-TSS	NM_058913)	391.45	Promoter	1	4159097	4161110	2014	2	172004	NM_058912	0	WBGene00002137	inx-15	Innexin	WBGene00002137	WBGene00002137	#N/A	#N/A
2543	chrII	8115113	8115682	570	+	promoter-TSS	NM_001267209)	350.733	Promoter	2	8112670	8114945	2276	2	174305	NM_001267207	-168	WBGene00002147	ire-1	Endoribonuclease;Serine/threonine-protein kinase	WBGene00002147	WBGene00002147	#N/A	#N/A
569	chrI	10181151	10182716	1566	+	intron	NM_001264388, intron 5 of 8)	504.05	Promoter	1	10180249	10183932	3684	1	172884	NM_001264388	902	WBGene00002153	iars-2	Isoleucyl-tRNA synthetase	#N/A	#N/A	#N/A	#N/A
1355	chrI	7948058	7948618	561	+	intron	NM_059792, intron 7 of 9)	224.633	Exon (NM_059792/266843, exon 6 of 10)	1	7946944	7951544	4601	2	266843	NM_059792	2926	WBGene00002179	jph-1	JunctoPHilin	WBGene00002179	WBGene00002179	#N/A	#N/A
2713	chrII	11689550	11690233	684	+	exon	NM_001267381, exon 3 of 9)	292.8	Promoter	2	11688970	11696003	7034	1	174791	NM_001267381	580	WBGene00002184	kel-1	BTB domain-containing protein	#N/A	WBGene00002184	#N/A	#N/A
3291	chrII	11687989	11688489	501	+	promoter-TSS	NM_001267381)	177.2	Promoter	2	11688970	11696003	7034	1	174791	NM_001267381	-481	WBGene00002184	kel-1	BTB domain-containing protein	#N/A	WBGene00002184	#N/A	#N/A
403	chrI	14945482	14946887	1406	+	promoter-TSS	NM_170968)	702.933	Promoter	1	14946155	14950432	4278	1	3565407	NM_170968	0	WBGene00002189	kin-1	cAMP-dependent protein kinase;cAMP-dependent protein kinase catalytic subunit	WBGene00002189	WBGene00002189	#N/A	#N/A
653	chrI	14939838	14940463	626	+	promoter-TSS	NM_170967)	444.9	Promoter	1	14940345	14951069	10725	1	3565407	NM_170967	0	WBGene00002189	kin-1	cAMP-dependent protein kinase;cAMP-dependent protein kinase catalytic subunit	WBGene00002189	WBGene00002189	#N/A	#N/A
713	chrI	14936466	14937093	628	+	promoter-TSS	NM_170965)	407.6	Promoter	1	14936990	14951069	14080	1	3565407	NM_170965	0	WBGene00002189	kin-1	cAMP-dependent protein kinase;cAMP-dependent protein kinase catalytic subunit	WBGene00002189	WBGene00002189	#N/A	#N/A
109	chrI	8290223	8296187	5965	+	exon	NM_059855, exon 2 of 6)	1937.07	Promoter	1	8289201	8290814	1614	2	172610	NM_059853	0	WBGene00002196	kin-10	Casein kinase II subunit beta	WBGene00002196	WBGene00002196	#N/A	#N/A
4462	chrIII	6117607	6118166	560	+	Intergenic		280.467	Promoter	3	6118895	6123526	4632	1	175862	NM_001027596	-729	WBGene00002201	kin-18	Serine/threonine-protein kinase SULU	WBGene00002201	#N/A	#N/A	#N/A
4641	chrIII	6120683	6121255	573	+	exon	NM_001027596, exon 7 of 11)	237.1	Exon (NM_001027596/175862, exon 6 of 11)	3	6118895	6123788	4894	1	175862	NM_171151	1788	WBGene00002201	kin-18	Serine/threonine-protein kinase SULU	WBGene00002201	#N/A	#N/A	#N/A
3915	chrIII	4087442	4088148	707	+	Intergenic		543.9	Promoter	3	4084790	4086488	1699	2	175524	NM_065417	-954	WBGene00002202	kin-19	Casein kinase I isoform alpha	WBGene00002202	WBGene00002202	#N/A	#N/A
4347	chrIII	4085994	4086694	701	+	exon	NM_065417, exon 1 of 8)	315.1	Promoter	3	4084790	4086488	1699	2	175524	NM_065417	0	WBGene00002202	kin-19	Casein kinase I isoform alpha	WBGene00002202	WBGene00002202	#N/A	#N/A
8429	chrX	17184306	17185003	698	+	Intergenic		557.225	Promoter	6	17186388	17192973	6586	1	181756	NM_078382	-1385	WBGene00002207	sid-3	Tyrosine-protein kinase sid-3	WBGene00002207	WBGene00002207	#N/A	#N/A
9354	chrX	17187629	17188258	630	+	exon	NM_078383, exon 6 of 12)	177.2	Promoter	6	17186388	17192973	6586	1	181756	NR_136346	1241	WBGene00002207	sid-3	Tyrosine-protein kinase sid-3	WBGene00002207	WBGene00002207	#N/A	#N/A
8103	chrX	2852194	2853621	1428	+	promoter-TSS	NM_076092)	2358.54	Promoter	6	2844811	2852387	7577	2	180574	NM_076092	0	WBGene00002210	kin-29	Serine/threonine-protein kinase kin-29	WBGene00002210	WBGene00002210	#N/A	#N/A
7078	chrV	5580381	5580942	562	+	intron	NM_001028492, intron 1 of 5)	514.14	Promoter	5	5576653	5581341	4689	2	178942	NM_001028492	399	WBGene00002215	klc-2	Kinesin light chain	WBGene00002215	WBGene00002215	#N/A	#N/A
7434	chrV	5581609	5582109	501	+	promoter-TSS	NM_001028492)	297.5	Promoter	5	5576653	5581341	4689	2	178942	NM_001028492	-268	WBGene00002215	klc-2	Kinesin light chain	WBGene00002215	WBGene00002215	#N/A	#N/A
8343	chrX	5984453	5985234	782	+	promoter-TSS	NM_076600)	653.1	Promoter	6	5985192	5990332	5141	1	180865	NM_076600	0	WBGene00002224	klp-13	Kinesin-like protein	WBGene00002224	WBGene00002224	#N/A	#N/A
49	chrI	5576579	5580366	3788	+	exon	NM_059232, exon 2 of 4)	3546.68	Promoter	1	5577193	5579181	1989	2	172213	NM_059232	0	WBGene00002225	klp-15	Kinesin motor domain-containing protein	WBGene00002225	WBGene00002225	#N/A	#N/A
3518	chrIII	13301896	13307686	5791	+	intron	NM_067341, intron 4 of 6)	2264.43	Promoter	3	13303021	13307192	4172	2	176750	NM_067341	0	WBGene00002229	klp-19	Kinesin motor domain-containing protein	WBGene00002229	WBGene00002229	#N/A	#N/A
4373	chrIII	220254	220798	545	+	promoter-TSS	NM_064777)	304.5	Promoter	3	221419	227566	6148	1	3565057	NM_064777	-621	WBGene00002230	klp-20	Kinesin-like protein klp-20	WBGene00002230	WBGene00002230	#N/A	#N/A
5035	chrIII	216372	216872	501	+	Intergenic		161.1	Distal Intergenic	3	221419	227566	6148	1	3565057	NM_064777	-4547	WBGene00002230	klp-20	Kinesin-like protein klp-20	WBGene00002230	WBGene00002230	#N/A	#N/A
3627	chrIII	8250098	8252999	2902	+	exon	NM_066410, exon 4 of 7)	1167.72	Promoter	3	8250636	8253943	3308	1	176164	NM_066410	0	WBGene00002231	knl-1	Kinetochore null protein 1	WBGene00002231	WBGene00002231	#N/A	#N/A
1438	chrI	12055025	12055525	501	+	promoter-TSS	NM_001136307)	209.4	Promoter	1	12047885	12054865	6981	2	173085	NM_001136307	-160	WBGene00002240	ksr-2	Kinase suppressor of Ras B	WBGene00002240	WBGene00002240	#N/A	#N/A
4372	chrIII	2778533	2779161	629	+	exon	NM_001267930, exon 1 of 6)	304.5	Promoter	3	2770851	2779018	8168	2	190611	NM_001267929	0	WBGene00002244	laf-1	ATP-dependent RNA helicase laf-1	WBGene00002244	WBGene00002244	#N/A	#N/A
5036	chrIII	2776870	2777370	501	+	exon	NM_001267929, exon 3 of 7)	161.1	Exon (NM_001267929/190611, exon 3 of 7)	3	2770851	2779018	8168	2	190611	NM_001267929	1648	WBGene00002244	laf-1	ATP-dependent RNA helicase laf-1	WBGene00002244	WBGene00002244	#N/A	#N/A
954	chrI	10614897	10615397	501	+	exon	NM_060374, exon 8 of 13)	317.3	Exon (NM_060374/172952, exon 8 of 13)	1	10608493	10621313	12821	1	172952	NM_060374	6404	WBGene00002248	lam-3	LAMinin related. See also lmb-	WBGene00002248	WBGene00002248	#N/A	#N/A
1387	chrI	10606582	10607082	501	+	TTS	NM_001306533)	215.1	Promoter	1	10608493	10621313	12821	1	172952	NM_060374	-1411	WBGene00002248	lam-3	LAMinin related. See also lmb-	WBGene00002248	WBGene00002248	#N/A	#N/A
1388	chrI	10612700	10613200	501	+	exon	NM_060374, exon 5 of 13)	215.1	Exon (NM_060374/172952, exon 5 of 13)	1	10608493	10621313	12821	1	172952	NM_060374	4207	WBGene00002248	lam-3	LAMinin related. See also lmb-	WBGene00002248	WBGene00002248	#N/A	#N/A
9113	chrX	3258750	3259365	616	+	promoter-TSS	NM_076156)	246.2	Promoter	6	3259158	3259753	596	1	180616	NM_076156	0	WBGene00002253	lbp-1	Fatty acid-binding protein homolog 1	#N/A	#N/A	#N/A	#N/A
774	chrI	6729182	6729724	543	+	promoter-TSS	NM_059525)	384.55	Promoter	1	6728405	6729366	962	2	172390	NM_059525	0	WBGene00002258	lbp-6	Fatty acid-binding protein homolog 6	WBGene00002258	WBGene00002258	#N/A	#N/A
1457	chrI	6727735	6728235	501	+	TTS	NM_059525)	203.8	Promoter	1	6728405	6729366	962	2	172390	NM_059525	1131	WBGene00002258	lbp-6	Fatty acid-binding protein homolog 6	WBGene00002258	WBGene00002258	#N/A	#N/A
1879	chrII	11724414	11731226	6813	+	exon	NM_064103, exon 4 of 6)	1869.89	Promoter	2	11725323	11726431	1109	1	174798	NM_001356894	0	WBGene00002262	ldh-1	L-lactate dehydrogenase	WBGene00002262	WBGene00002262	#N/A	#N/A
7515	chrV	10013860	10014511	652	+	intron	NM_001269231, intron 2 of 11)	276.7	Promoter	5	10013274	10027720	14447	1	3564838	NM_001269235	586	WBGene00002263	lea-1	plant Late Embryo Abundant (LEA) related	WBGene00002263	WBGene00002263	WBGene00002263	#N/A
7764	chrV	10024063	10024699	637	+	exon	NM_001269245, exon 1 of 4)	217.5	Promoter	5	10023661	10027720	4060	1	3564838	NM_001269245	402	WBGene00002263	lea-1	plant Late Embryo Abundant (LEA) related	WBGene00002263	WBGene00002263	WBGene00002263	#N/A
7970	chrV	10025277	10025777	501	+	intron	NM_001269232, intron 8 of 9)	169.1	Exon (NM_001269231/3564838, exon 10 of 12)	5	10023661	10027720	4060	1	3564838	NM_001269245	1616	WBGene00002263	lea-1	plant Late Embryo Abundant (LEA) related	WBGene00002263	WBGene00002263	WBGene00002263	#N/A
7986	chrV	10015075	10015575	501	+	intron	NM_001269231, intron 2 of 11)	161.1	Intron (NM_001269233/3564838, intron 2 of 6)	5	10013274	10027720	14447	1	3564838	NM_001269235	1801	WBGene00002263	lea-1	plant Late Embryo Abundant (LEA) related	WBGene00002263	WBGene00002263	WBGene00002263	#N/A
2053	chrII	13196728	13199851	3124	+	exon	NM_064400, exon 2 of 3)	815.571	Promoter	2	13197109	13199478	2370	1	174964	NM_001027234	0	WBGene00002264	lec-1	32 kDa beta-galactoside-binding lectin;Galectin	WBGene00002264	WBGene00002264	#N/A	#N/A
2124	chrII	13195060	13195874	815	+	promoter-TSS	NM_064400)	664.98	Promoter	2	13195579	13199478	3900	1	174964	NM_064400	0	WBGene00002264	lec-1	32 kDa beta-galactoside-binding lectin;Galectin	WBGene00002264	WBGene00002264	#N/A	#N/A
2001	chrII	10015571	10016505	935	+	promoter-TSS	NM_063764)	998.46	Promoter	2	10009893	10015883	5991	2	174560	NM_063764	0	WBGene00002265	lec-2	Galectin	WBGene00002265	WBGene00002265	#N/A	#N/A
3004	chrII	10010219	10010719	501	+	exon	NM_063764, exon 5 of 8)	225.5	Promoter	2	10009893	10011285	1393	2	174560	NM_001027018	566	WBGene00002265	lec-2	Galectin	WBGene00002265	WBGene00002265	#N/A	#N/A
4388	chrIII	599568	600582	1015	+	exon	NM_064814, exon 1 of 2)	300.333	Promoter	3	599601	600358	758	2	175212	NM_064814	0	WBGene00002269	lec-6	Galectin	WBGene00002269	WBGene00002269	WBGene00002269	#N/A
7505	chrV	6488280	6488780	501	+	exon	NM_072246, exon 3 of 3)	277.6	Promoter	5	6488318	6489011	694	2	179034	NM_072246	231	WBGene00002273	lec-10	Galectin	WBGene00002273	WBGene00002273	#N/A	#N/A
2215	chrII	14062914	14064684	1771	+	exon	NM_064543, exon 2 of 3)	561.35	Promoter	2	14063455	14065858	2404	1	175058	NM_064543	0	WBGene00002275	lem-2	LEM protein 2	WBGene00002275	WBGene00002275	#N/A	#N/A
3091	chrII	14065398	14065898	501	+	exon	NM_064543, exon 3 of 3)	209.4	Exon (NM_064543/175058, exon 3 of 3)	2	14063455	14065858	2404	1	175058	NM_064543	1943	WBGene00002275	lem-2	LEM protein 2	WBGene00002275	WBGene00002275	#N/A	#N/A
659	chrI	9580297	9582452	2156	+	promoter-TSS	NM_060138)	443.5	Promoter	1	9578717	9581267	2551	2	172792	NM_060138	0	WBGene00002276	lem-3	Ankyrin repeat and LEM domain-containing protein 1 homolog	WBGene00002276	WBGene00002276	#N/A	#N/A
1999	chrII	10781543	10786517	4975	+	promoter-TSS	NM_063918)	1002.51	Promoter	2	10778942	10783265	4324	2	174658	NM_063917	0	WBGene00002297	ect-2	ECT2 (mammalian Rho GEF) homolog	WBGene00002297	WBGene00002297	#N/A	#N/A
3072	chrII	10779974	10780474	501	+	exon	NM_063918, exon 11 of 15)	212.1	Exon (NM_063917/174658, exon 11 of 15)	2	10778942	10783265	4324	2	174658	NM_063917	2791	WBGene00002297	ect-2	ECT2 (mammalian Rho GEF) homolog	WBGene00002297	WBGene00002297	#N/A	#N/A
734	chrI	556794	557348	555	+	promoter-TSS	NM_058351)	397.2	Promoter	1	557506	560802	3297	1	171648	NM_001306340	-158	WBGene00002393	lpr-1	LiPocalin-Related protein	WBGene00002393	WBGene00002393	#N/A	#N/A
1108	chrI	555244	556095	852	+	exon	NM_058350, exon 8 of 9)	276.933	Promoter	1	557506	560802	3297	1	171648	NM_001306340	-1411	WBGene00002393	lpr-1	LiPocalin-Related protein	WBGene00002393	WBGene00002393	#N/A	#N/A
3058	chrII	10037243	10037743	501	+	exon	NM_063769, exon 2 of 9)	215.1	Promoter	2	10033448	10038117	4670	2	174564	NM_063769	374	WBGene00002497	let-268	Procollagen-lysine,2-oxoglutarate 5-dioxygenase	WBGene00002497	#N/A	#N/A	#N/A
7343	chrV	5825890	5827163	1274	+	promoter-TSS	NM_072122)	336.88	Promoter	5	5826861	5832694	5834	1	178970	NM_072122	0	WBGene00002637	let-418	Protein let-418	WBGene00002637	WBGene00002637	#N/A	#N/A
7348	chrV	5828468	5829144	677	+	exon	NM_072122, exon 3 of 7)	334.95	Exon (NM_072122/178970, exon 3 of 7)	5	5826861	5832694	5834	1	178970	NM_072122	1607	WBGene00002637	let-418	Protein let-418	WBGene00002637	WBGene00002637	#N/A	#N/A
259	chrI	4132043	4133170	1128	+	promoter-TSS	NM_182055)	1024.02	Promoter	1	4129630	4132192	2563	2	171995	NM_058900	0	WBGene00002696	let-504	Nkap_C domain-containing protein	WBGene00002696	WBGene00002696	#N/A	#N/A
276	chrI	5164178	5167016	2839	+	promoter-TSS	NM_059135)	982.717	Promoter	1	5162698	5164881	2184	2	172153	NM_059135	0	WBGene00002804	let-630	Uncharacterized protein	#N/A	WBGene00002804	#N/A	#N/A
3848	chrIII	6950382	6954014	3633	+	exon	NM_001346616, exon 1 of 8)	618.83	Promoter	3	6952075	6958192	6118	1	175971	NM_001346616	0	WBGene00002845	let-711	Not1 domain-containing protein	WBGene00002845	WBGene00002845	#N/A	WBGene00002845
3859	chrIII	6954346	6956789	2444	+	exon	NM_001346616, exon 5 of 8)	602.967	Promoter	3	6957273	6958192	920	1	175971	NM_001346617	-484	WBGene00002845	let-711	Not1 domain-containing protein	WBGene00002845	WBGene00002845	#N/A	WBGene00002845
4128	chrIII	6947839	6948430	592	+	intron	NM_066115, intron 4 of 17)	398.533	Promoter	3	6946816	6958192	11377	1	175971	NM_001346614	1023	WBGene00002845	let-711	Not1 domain-containing protein	WBGene00002845	WBGene00002845	#N/A	WBGene00002845
4379	chrIII	6447385	6448064	680	+	promoter-TSS	NM_066014)	302.05	Promoter	3	6444877	6446906	2030	2	175916	NM_066014	-479	WBGene00002855	let-721	Electron transfer flavoprotein-ubiquinone oxidoreductase, mitochondrial	#N/A	WBGene00002855	#N/A	#N/A
4881	chrIII	6446107	6446607	501	+	exon	NM_066014, exon 2 of 4)	192.5	Promoter	3	6444877	6446906	2030	2	175916	NM_066014	299	WBGene00002855	let-721	Electron transfer flavoprotein-ubiquinone oxidoreductase, mitochondrial	#N/A	WBGene00002855	#N/A	#N/A
4366	chrIII	6403230	6404112	883	+	Intergenic		306.1	Distal Intergenic	3	6407137	6409592	2456	1	175909	NM_066002	-3025	WBGene00002881	let-756	Protein let-756	WBGene00002881	WBGene00002881	#N/A	#N/A
4923	chrIII	6404983	6405483	501	+	Intergenic		177.2	Distal Intergenic	3	6407137	6409592	2456	1	175909	NM_066002	-1654	WBGene00002881	let-756	Protein let-756	WBGene00002881	WBGene00002881	#N/A	#N/A
4528	chrIII	6598459	6599255	797	+	exon	NM_066054, exon 4 of 15)	258.233	Exon (NM_066054/175934, exon 4 of 15)	3	6593265	6601087	7823	2	175934	NM_066054	1832	WBGene00002889	let-765	Protein strawberry notch homolog	WBGene00002889	WBGene00002889	#N/A	#N/A
4876	chrIII	6603056	6603556	501	+	Intergenic		193.3	Distal Intergenic	3	6593265	6601087	7823	2	175934	NM_066054	-1969	WBGene00002889	let-765	Protein strawberry notch homolog	WBGene00002889	WBGene00002889	#N/A	#N/A
4961	chrIII	6600569	6601069	501	+	exon	NM_066054, exon 2 of 15)	177.2	Promoter	3	6593265	6601087	7823	2	175934	NM_066054	18	WBGene00002889	let-765	Protein strawberry notch homolog	WBGene00002889	WBGene00002889	#N/A	#N/A
3568	chrIII	6338535	6343448	4914	+	exon	NM_001361721, exon 2 of 4)	1690.05	Promoter	3	6338598	6339827	1230	2	175895	NM_001268007	0	WBGene00002891	let-767	Very-long-chain 3-oxooacyl-coA reductase let-767	WBGene00002891	WBGene00002891	#N/A	#N/A
3982	chrIII	2675162	2676699	1538	+	promoter-TSS	NM_001306713)	490.8	Promoter	3	2676493	2680723	4231	1	175384	NM_001306713	0	WBGene00002915	let-805	Uncharacterized protein	WBGene00002915	WBGene00002915	#N/A	#N/A
4049	chrIII	2667622	2668537	916	+	exon	NM_001027470, exon 16 of 27)	445.5	Exon (NM_001027469/175384, exon 16 of 25)	3	2676493	2680723	4231	1	175384	NM_001306713	-7956	WBGene00002915	let-805	Uncharacterized protein	WBGene00002915	WBGene00002915	#N/A	#N/A
4210	chrIII	2672946	2674090	1145	+	exon	NM_001027470, exon 16 of 27)	362.4	Exon (NM_001027469/175384, exon 16 of 25)	3	2676493	2680723	4231	1	175384	NM_001306713	-2403	WBGene00002915	let-805	Uncharacterized protein	WBGene00002915	WBGene00002915	#N/A	#N/A
4358	chrIII	2656078	2656698	621	+	Intergenic		309.65	Promoter	3	2658096	2665231	7136	1	175384	NM_001027472	-1398	WBGene00002915	let-805	Uncharacterized protein	WBGene00002915	WBGene00002915	#N/A	#N/A
4729	chrIII	2679290	2679842	553	+	exon	NM_001027470, exon 24 of 27)	215.9	Exon (NM_001027470/175384, exon 24 of 27)	3	2676493	2680723	4231	1	175384	NM_001306713	2797	WBGene00002915	let-805	Uncharacterized protein	WBGene00002915	WBGene00002915	#N/A	#N/A
4832	chrIII	2666761	2667261	501	+	exon	NM_001027470, exon 15 of 27)	201.4	Exon (NM_001027469/175384, exon 15 of 25)	3	2658096	2680723	22628	1	175384	NM_001027470	8665	WBGene00002915	let-805	Uncharacterized protein	WBGene00002915	WBGene00002915	#N/A	#N/A
4927	chrIII	2671726	2672226	501	+	exon	NM_001027470, exon 16 of 27)	177.2	Exon (NM_001027469/175384, exon 16 of 25)	3	2676493	2680723	4231	1	175384	NM_001306713	-4267	WBGene00002915	let-805	Uncharacterized protein	WBGene00002915	WBGene00002915	#N/A	#N/A
5086	chrIII	2660390	2660890	501	+	exon	NM_001027472, exon 5 of 13)	153	Exon (NM_001027472/175384, exon 5 of 13)	3	2658096	2680723	22628	1	175384	NM_001027470	2294	WBGene00002915	let-805	Uncharacterized protein	WBGene00002915	WBGene00002915	#N/A	#N/A
5089	chrIII	2669407	2669907	501	+	exon	NM_001027470, exon 16 of 27)	153	Exon (NM_001027469/175384, exon 16 of 25)	3	2676493	2680723	4231	1	175384	NM_001306713	-6586	WBGene00002915	let-805	Uncharacterized protein	WBGene00002915	WBGene00002915	#N/A	#N/A
3370	chrII	11023385	11023885	501	+	TTS	NM_063963)	161.1	Promoter	2	11022374	11027799	5426	1	174689	NM_063962	1011	WBGene00002957	let-858	Pre-mRNA-splicing factor CWC22 homolog	WBGene00002957	WBGene00002957	#N/A	WBGene00002957
487	chrI	14622648	14626276	3629	+	promoter-TSS	NM_001313527)	575.517	Promoter	1	14621514	14624134	2621	2	173319	NM_001313527	0	WBGene00002978	lev-11	Tropomyosin isoforms a/b/d/f;Tropomyosin isoforms c/e;Uncharacterized protein	WBGene00002978	WBGene00002978	#N/A	#N/A
843	chrI	14630869	14631449	581	+	promoter-TSS	NM_001313532)	351.6	Promoter	1	14621514	14630959	9446	2	173319	NM_001026524	0	WBGene00002978	lev-11	Tropomyosin isoforms a/b/d/f;Tropomyosin isoforms c/e;Uncharacterized protein	WBGene00002978	WBGene00002978	#N/A	#N/A
1054	chrI	5037220	5037909	690	+	exon	NM_001025876, exon 1 of 6)	292.4	Promoter	1	5037391	5040765	3375	1	172128	NM_001025876	0	WBGene00002979	lfe-2	Inositol-trisphosphate 3-kinase homolog	WBGene00002979	WBGene00002979	#N/A	#N/A
1187	chrI	5033167	5033667	501	+	intron	NM_001025878, intron 4 of 9)	254.6	Intron (NM_001262847/172128, intron 3 of 8)	1	5035937	5040765	4829	1	172128	NM_001025877	-2270	WBGene00002979	lfe-2	Inositol-trisphosphate 3-kinase homolog	WBGene00002979	WBGene00002979	#N/A	#N/A
1306	chrI	5025247	5025768	522	+	intron	NM_001262847, intron 1 of 8)	236.05	Promoter	1	5023889	5040765	16877	1	172128	NM_001262847	1358	WBGene00002979	lfe-2	Inositol-trisphosphate 3-kinase homolog	WBGene00002979	WBGene00002979	#N/A	#N/A
1533	chrI	5035509	5036009	501	+	promoter-TSS	NM_001025877)	193.3	Promoter	1	5035937	5040765	4829	1	172128	NM_001025877	0	WBGene00002979	lfe-2	Inositol-trisphosphate 3-kinase homolog	WBGene00002979	WBGene00002979	#N/A	#N/A
6364	chrIV	2279743	2280252	510	+	promoter-TSS	NM_001307372)	201.8	Promoter	4	2276274	2279173	2900	2	177016	NM_001307372	-570	WBGene00002990	lin-1	ETS domain-containing protein	WBGene00002990	WBGene00002990	#N/A	#N/A
6595	chrIV	2294608	2295108	501	+	intron	NM_001027880, intron 2 of 5)	161.1	Intron (NM_001027880/177016, intron 2 of 5)	4	2276274	2300286	24013	2	177016	NM_001027880	5178	WBGene00002990	lin-1	ETS domain-containing protein	WBGene00002990	WBGene00002990	#N/A	#N/A
6653	chrIV	2281260	2281760	501	+	intron	NM_001027880, intron 2 of 5)	145	Intron (NM_001027880/177016, intron 2 of 5)	4	2276274	2279173	2900	2	177016	NM_001307372	-2087	WBGene00002990	lin-1	ETS domain-containing protein	WBGene00002990	WBGene00002990	#N/A	#N/A
1816	chrII	7860216	7866213	5998	+	exon	NM_063253, exon 6 of 6)	3972.27	Promoter	2	7860660	7863426	2767	1	174267	NM_063253	0	WBGene00002994	lin-5	Spindle apparatus protein lin-5	#N/A	WBGene00002994	#N/A	#N/A
8503	chrX	11480148	11481894	1747	+	intron	NM_077516, intron 2 of 9)	478.275	Promoter	6	11480492	11484267	3776	1	181337	NM_077516	0	WBGene00003003	lin-14	Protein lin-14	WBGene00003003	WBGene00003003	#N/A	#N/A
8525	chrX	11478647	11479438	792	+	intron	NM_077515, intron 2 of 10)	460.1	Promoter	6	11480492	11484267	3776	1	181337	NM_077516	-1054	WBGene00003003	lin-14	Protein lin-14	WBGene00003003	WBGene00003003	#N/A	#N/A
9357	chrX	11469476	11469976	501	+	intron	NM_077515, intron 2 of 10)	177.2	Promoter	6	11468500	11484267	15768	1	181337	NM_077515	976	WBGene00003003	lin-14	Protein lin-14	WBGene00003003	WBGene00003003	#N/A	#N/A
2605	chrII	6372771	6374360	1590	+	exon	NM_062884, exon 7 of 8)	325	Promoter	2	6371596	6373912	2317	1	174058	NM_001313634	1175	WBGene00003009	lin-23	F-box/WD repeat-containing protein lin-23	WBGene00003009	WBGene00003009	#N/A	#N/A
7249	chrV	12649445	12650116	672	+	promoter-TSS	NM_073761)	378	Promoter	5	12649957	12658623	8667	1	179732	NM_073761	0	WBGene00003011	lin-25	Protein lin-25	WBGene00003011	WBGene00003011	#N/A	#N/A
7611	chrV	12652212	12652712	501	+	intron	NM_073761, intron 5 of 12)	254.6	Intron (NM_073761/179732, intron 5 of 12)	5	12649957	12658623	8667	1	179732	NM_073761	2255	WBGene00003011	lin-25	Protein lin-25	WBGene00003011	WBGene00003011	#N/A	#N/A
676	chrI	8409633	8410192	560	+	promoter-TSS	NM_059880)	432.2	Promoter	1	8408161	8409731	1571	2	172626	NM_059880	0	WBGene00003014	lin-28	Protein lin-28	WBGene00003014	WBGene00003014	#N/A	#N/A
2503	chrII	11932167	11932667	501	+	intron	NM_001129177, intron 2 of 9)	370.5	Promoter	2	11918339	11933224	14886	2	174830	NM_001129177	557	WBGene00003015	lin-29	Uncharacterized protein	WBGene00003015	#N/A	#N/A	#N/A
3334	chrII	11919443	11919943	501	+	exon	NM_064144, exon 8 of 10)	161.1	Promoter	2	11918339	11921438	3100	2	174830	NM_001267395	1495	WBGene00003015	lin-29	Uncharacterized protein	WBGene00003015	#N/A	#N/A	#N/A
6974	chrV	3702972	3704434	1463	+	Intergenic		640.25	Promoter	5	3705012	3710118	5107	1	178788	NM_071631	-578	WBGene00003025	lin-40	Uncharacterized protein	WBGene00003025	WBGene00003025	#N/A	#N/A
7459	chrV	3706087	3706853	767	+	exon	NM_001330804, exon 1 of 4)	290	Promoter	5	3705545	3710118	4574	1	178788	NM_001330804	542	WBGene00003025	lin-40	Uncharacterized protein	WBGene00003025	WBGene00003025	#N/A	#N/A
377	chrI	9343499	9344273	775	+	TTS	NM_060088)	754.65	Distal Intergenic	1	9335965	9341897	5933	2	172760	NM_001025828	-1602	WBGene00003026	lin-41	Protein lin-41	WBGene00003026	WBGene00003026	#N/A	#N/A
621	chrI	9339998	9341937	1940	+	exon	NM_001025828, exon 5 of 15)	466.567	Promoter	1	9335965	9341897	5933	2	172760	NM_001025827	0	WBGene00003026	lin-41	Protein lin-41	WBGene00003026	WBGene00003026	#N/A	#N/A
1566	chrI	9338628	9339128	501	+	exon	NM_001025828, exon 8 of 15)	185.3	Exon (NM_001025827/172760, exon 8 of 15)	1	9335965	9341897	5933	2	172760	NM_001025827	2769	WBGene00003026	lin-41	Protein lin-41	WBGene00003026	WBGene00003026	#N/A	#N/A
5552	chrIV	6747498	6748186	689	+	promoter-TSS	NM_171367)	588.025	Promoter	4	6743238	6747720	4483	2	177436	NM_001306913	0	WBGene00003030	lin-45	Raf homolog serine/threonine-protein kinase	WBGene00003030	WBGene00003030	#N/A	#N/A
5264	chrIV	8619688	8620721	1034	+	promoter-TSS	NM_069074)	1688.98	Promoter	4	8620762	8625655	4894	1	177666	NM_069074	-41	WBGene00003034	lin-49	Protein lin-49	WBGene00003034	WBGene00003034	#N/A	#N/A
6755	chrV	14364202	14365297	1096	+	promoter-TSS	NR_000793)	1514.9	Promoter	5	14364412	14364509	98	2	260115	NR_000793	0	WBGene00003039	mir-48	ncRNA	WBGene00003039	WBGene00003039	#N/A	#N/A
79	chrI	3720674	3722143	1470	+	promoter-TSS	NM_058805)	2460	Promoter	1	3713764	3721060	7297	2	266825	NM_058805	0	WBGene00003040	lin-59	putative histone-lysine N-methyltransferase lin-59	WBGene00003040	WBGene00003040	#N/A	#N/A
1007	chrI	3723308	3723819	512	+	Intergenic		301.55	Distal Intergenic	1	3713764	3721060	7297	2	266825	NM_058805	-2248	WBGene00003040	lin-59	putative histone-lysine N-methyltransferase lin-59	WBGene00003040	WBGene00003040	#N/A	#N/A
1184	chrI	3718815	3719315	501	+	exon	NM_058805, exon 2 of 8)	254.6	Exon (NM_058805/266825, exon 2 of 8)	1	3713764	3721060	7297	2	266825	NM_058805	1745	WBGene00003040	lin-59	putative histone-lysine N-methyltransferase lin-59	WBGene00003040	WBGene00003040	#N/A	#N/A
113	chrI	7250490	7255753	5264	+	exon	NM_059650, exon 3 of 6)	1903.14	Promoter	1	7248976	7250816	1841	2	172467	NM_059649	0	WBGene00003041	lin-61	Protein lin-61	#N/A	WBGene00003041	#N/A	#N/A
3045	chrII	7680808	7681537	730	+	promoter-TSS	NM_001306667)	217.35	Promoter	2	7681165	7682079	915	1	174240	NM_001306663	0	WBGene00003044	lir-1	LIn-26 Related	WBGene00003044	WBGene00003044	#N/A	#N/A
2046	chrII	7666367	7668398	2032	+	promoter-TSS	NM_001026926)	835.46	Promoter	2	7668006	7671794	3789	1	174239	NM_001026926	0	WBGene00003045	lir-2	LIn-26 Related	#N/A	WBGene00003045	#N/A	#N/A
2233	chrII	7669177	7669989	813	+	intron	NM_001026926, intron 4 of 7)	538.35	Promoter	2	7668581	7671794	3214	1	174239	NM_001026927	596	WBGene00003045	lir-2	LIn-26 Related	#N/A	WBGene00003045	#N/A	#N/A
1978	chrII	11184884	11185387	504	+	promoter-TSS	NM_063995)	1107.1	Promoter	2	11183159	11184806	1648	2	174707	NM_063994	-78	WBGene00003046	lir-3	Transcription factor lir-3	WBGene00003046	WBGene00003046	#N/A	#N/A
3594	chrIII	13717480	13719735	2256	+	intron	NM_001027634, intron 5 of 9)	1382.41	Promoter	3	13718012	13723463	5452	1	176808	NM_001027635	0	WBGene00003048	lit-1	Serine/threonine kinase NLK	WBGene00003048	WBGene00003048	#N/A	#N/A
3771	chrIII	13712871	13714239	1369	+	promoter-TSS	NM_001027634)	726.233	Promoter	3	13714045	13723463	9419	1	176808	NM_001027634	0	WBGene00003048	lit-1	Serine/threonine kinase NLK	WBGene00003048	WBGene00003048	#N/A	#N/A
4336	chrIII	13697751	13698305	555	+	Intergenic		318.067	Distal Intergenic	3	13702192	13723463	21272	1	176808	NM_001027637	-3887	WBGene00003048	lit-1	Serine/threonine kinase NLK	WBGene00003048	WBGene00003048	#N/A	#N/A
4810	chrIII	13702723	13703397	675	+	intron	NM_001027637, intron 1 of 9)	203.8	Promoter	3	13702192	13723463	21272	1	176808	NM_001027637	531	WBGene00003048	lit-1	Serine/threonine kinase NLK	WBGene00003048	WBGene00003048	#N/A	#N/A
5015	chrIII	13698774	13699274	501	+	Intergenic		161.1	Distal Intergenic	3	13702192	13723463	21272	1	176808	NM_001027637	-2918	WBGene00003048	lit-1	Serine/threonine kinase NLK	WBGene00003048	WBGene00003048	#N/A	#N/A
8138	chrX	6376804	6378884	2081	+	promoter-TSS	NM_076671)	1527.66	Promoter	6	6376759	6377654	896	2	180912	NM_076671	0	WBGene00003053	lmp-1	LAMP family protein lmp-1	WBGene00003053	WBGene00003053	#N/A	#N/A
4155	chrIII	5475607	5476531	925	+	exon	NM_171866, exon 3 of 6)	384.467	Promoter	3	5474521	5477814	3294	1	175753	NM_171866	1086	WBGene00003055	lon-1	Protein lon-1;SCP domain-containing protein	WBGene00003055	WBGene00003055	#N/A	#N/A
4242	chrIII	5472428	5473307	880	+	Intergenic		347.233	Promoter	3	5474521	5477814	3294	1	175753	NM_065765	-1214	WBGene00003055	lon-1	Protein lon-1;SCP domain-containing protein	WBGene00003055	WBGene00003055	#N/A	#N/A
4425	chrIII	5474179	5474679	501	+	promoter-TSS	NM_171866)	294.4	Promoter	3	5474521	5477814	3294	1	175753	NM_065765	0	WBGene00003055	lon-1	Protein lon-1;SCP domain-containing protein	WBGene00003055	WBGene00003055	#N/A	#N/A
7156	chrV	12197557	12198377	821	+	exon	NM_073660, exon 1 of 2)	445.5	Promoter	5	12197510	12198568	1059	2	179673	NM_073660	191	WBGene00003057	lon-3	Cuticle collagen lon-3	WBGene00003057	WBGene00003057	#N/A	#N/A
371	chrI	4372274	4373756	1483	+	promoter-TSS	NM_058959)	767.55	Promoter	1	4372340	4373018	679	2	172037	NM_058958	0	WBGene00003061	lpd-5	NADH dehydrogenase [ubiquinone] iron-sulfur protein 4, mitochondrial	#N/A	WBGene00003061	#N/A	#N/A
750	chrI	3147178	3148436	1259	+	promoter-TSS	NM_058708)	394.68	Promoter	1	3144521	3147784	3264	2	171886	NM_058707	0	WBGene00003062	lpd-6	Brix domain-containing protein	WBGene00003062	WBGene00003062	#N/A	#N/A
1143	chrI	10894911	10895446	536	+	promoter-TSS	NM_060438)	265.85	Promoter	1	10879964	10894225	14262	2	172995	NM_060438	-686	WBGene00003068	lrk-1	Leucine-rich repeat serine/threonine-protein kinase 1	WBGene00003068	WBGene00003068	#N/A	#N/A
4561	chrIII	4186712	4187212	501	+	promoter-TSS	NM_065436)	254.6	Promoter	3	4181712	4186784	5073	2	175538	NM_065436	0	WBGene00003073	lars-1	Leucine--tRNA ligase	WBGene00003073	#N/A	#N/A	#N/A
193	chrI	10585268	10586038	771	+	Intergenic		1250.96	Distal Intergenic	1	10588512	10590080	1569	1	172948	NM_001026457	-2474	WBGene00003083	lst-1	Lateral Signaling Target	#N/A	WBGene00003083	#N/A	#N/A
1148	chrI	10588925	10589856	932	+	exon	NM_001026458, exon 1 of 3)	263.8	Promoter	1	10589117	10590080	964	1	172948	NM_001026458	0	WBGene00003083	lst-1	Lateral Signaling Target	#N/A	WBGene00003083	#N/A	#N/A
5193	chrIV	14070373	14073335	2963	+	intron	NM_001028264, intron 1 of 4)	2892.51	Promoter	4	14071550	14074408	2859	1	178362	NM_001268851	0	WBGene00003085	ccar-1	DBC1 domain-containing protein;SAP domain-containing protein	#N/A	WBGene00003085	#N/A	#N/A
5746	chrIV	14075473	14076215	743	+	exon	NM_001318259, exon 2 of 4)	410.15	Promoter	4	14074658	14076605	1948	1	178362	NM_001318259	815	WBGene00003085	ccar-1	DBC1 domain-containing protein;SAP domain-containing protein	#N/A	WBGene00003085	#N/A	#N/A
5870	chrIV	14073705	14074630	926	+	promoter-TSS	NM_001318259)	340	Promoter	4	14074658	14076605	1948	1	178362	NM_001318259	-28	WBGene00003085	ccar-1	DBC1 domain-containing protein;SAP domain-containing protein	#N/A	WBGene00003085	#N/A	#N/A
5551	chrIV	14066821	14068730	1910	+	intron	NM_070292, intron 2 of 8)	588.425	Promoter	4	14061369	14068470	7102	2	178361	NM_070294	0	WBGene00003086	lst-4	PX domain-containing protein;Sorting nexin lst-4	WBGene00003086	WBGene00003086	#N/A	#N/A
6075	chrIV	14063142	14063778	637	+	promoter-TSS	NM_001307159)	273.333	Promoter	4	14061369	14063211	1843	2	178361	NM_001307068	0	WBGene00003086	lst-4	PX domain-containing protein;Sorting nexin lst-4	WBGene00003086	WBGene00003086	#N/A	#N/A
6250	chrIV	14061961	14062462	502	+	promoter-TSS	NM_001268850)	229.25	Promoter	4	14061369	14061542	174	2	178361	NM_001268850	-419	WBGene00003086	lst-4	PX domain-containing protein;Sorting nexin lst-4	WBGene00003086	WBGene00003086	#N/A	#N/A
8163	chrX	2089385	2091058	1674	+	exon	NM_001029526, exon 2 of 9)	1249.43	Promoter	6	2089800	2092729	2930	1	180522	NM_001029525	0	WBGene00003087	lsy-2	Uncharacterized protein	WBGene00003087	WBGene00003087	#N/A	#N/A
2152	chrII	8091353	8092006	654	+	promoter-TSS	NR_003410)	636.04	Promoter	2	8088790	8091444	2655	2	174301	NM_001322746	0	WBGene00003089	ltd-1	LIM zinc-binding domain-containing protein;TGc domain-containing protein	WBGene00003089	WBGene00003089	#N/A	#N/A
3034	chrII	8092679	8093323	645	+	promoter-TSS	NM_063296)	219.45	Promoter	2	8088790	8092689	3900	2	174301	NM_063296	0	WBGene00003089	ltd-1	LIM zinc-binding domain-containing protein;TGc domain-containing protein	WBGene00003089	WBGene00003089	#N/A	#N/A
2607	chrII	9738851	9739407	557	+	TTS	NM_063698)	324.9	Exon (NM_063698/174534, exon 7 of 7)	2	9736315	9737293	979	1	174533	NM_182109	2536	WBGene00003100	mab-3	Protein male abnormal 3	#N/A	WBGene00003100	#N/A	#N/A
3138	chrII	9735493	9736046	554	+	promoter-TSS	NM_182109)	199.8	Promoter	2	9736315	9737293	979	1	174533	NM_182109	-269	WBGene00003100	mab-3	Protein male abnormal 3	#N/A	WBGene00003100	#N/A	#N/A
508	chrI	1651139	1651832	694	+	promoter-TSS	NM_058474)	554.533	Promoter	1	1644871	1651255	6385	2	171727	NM_058474	0	WBGene00003111	mab-20	Semaphorin-2A	WBGene00003111	WBGene00003111	#N/A	#N/A
4055	chrIII	4600243	4601860	1618	+	exon	NM_065539, exon 2 of 5)	442.3	Promoter	3	4600820	4602968	2149	1	175607	NM_065539	0	WBGene00003112	mab-21	Protein male abnormal 21	WBGene00003112	WBGene00003112	#N/A	#N/A
84	chrI	5125971	5129560	3590	+	promoter-TSS	NM_059126)	2373.57	Promoter	1	5124192	5127187	2996	2	172145	NM_001026543	0	WBGene00003132	mat-1	Cell division cycle protein 27 homolog	WBGene00003132	WBGene00003132	#N/A	#N/A
667	chrI	5123408	5125392	1985	+	TTS	NM_001026548)	436.25	Exon (NM_001026547/172144, exon 10 of 11)	1	5124192	5127187	2996	2	172145	NM_001026543	1795	WBGene00003132	mat-1	Cell division cycle protein 27 homolog	WBGene00003132	WBGene00003132	#N/A	#N/A
282	chrI	8124233	8125126	894	+	Intergenic		972.22	Promoter	1	8125807	8129857	4051	1	172598	NM_059827	-681	WBGene00003136	mau-2	Maternal uncoordinated protein 2	WBGene00003136	WBGene00003136	#N/A	#N/A
2632	chrII	13025103	13026580	1478	+	promoter-TSS	NM_001313557)	316.15	Promoter	2	13015367	13025778	10412	2	3565400	NM_001083166	0	WBGene00003144	max-2	Non-specific serine/threonine protein kinase;Serine/threonine-protein kinase max-2	WBGene00003144	WBGene00003144	#N/A	#N/A
8325	chrX	14824585	14825150	566	+	promoter-TSS	NM_078059)	675	Promoter	6	14820025	14824534	4510	2	181578	NM_078059	-51	WBGene00003149	mbk-1	Dual specificity tyrosine-phosphorylation-regulated kinase mbk-1	WBGene00003149	WBGene00003149	#N/A	#N/A
9463	chrX	14822963	14823463	501	+	intron	NM_078059, intron 1 of 10)	128.9	Promoter	6	14820025	14824534	4510	2	181578	NM_078059	1071	WBGene00003149	mbk-1	Dual specificity tyrosine-phosphorylation-regulated kinase mbk-1	WBGene00003149	WBGene00003149	#N/A	#N/A
5245	chrIV	13028223	13031789	3567	+	intron	NM_001268766, intron 1 of 4)	1854.53	Promoter	4	13031334	13033930	2597	1	178250	NM_001306985	0	WBGene00003150	mbk-2	Dual specificity tyrosine-phosphorylation-regulated kinase mbk-2;Dual-specificity kinase	WBGene00003150	WBGene00003150	#N/A	#N/A
5649	chrIV	13032550	13033798	1249	+	exon	NM_070091, exon 4 of 5)	473.333	Promoter	4	13031644	13034518	2875	1	178250	NM_001306984	906	WBGene00003150	mbk-2	Dual specificity tyrosine-phosphorylation-regulated kinase mbk-2;Dual-specificity kinase	WBGene00003150	WBGene00003150	#N/A	#N/A
5652	chrIV	13026633	13027411	779	+	promoter-TSS	NM_001268766)	472.4	Promoter	4	13027264	13033951	6688	1	178250	NM_001268766	0	WBGene00003150	mbk-2	Dual specificity tyrosine-phosphorylation-regulated kinase mbk-2;Dual-specificity kinase	WBGene00003150	WBGene00003150	#N/A	#N/A
6375	chrIV	13021370	13021946	577	+	intron	NM_001028036, intron 4 of 10)	195.75	Intron (NM_001028037/178250, intron 4 of 9)	4	13024534	13033930	9397	1	178250	NM_001306988	-2588	WBGene00003150	mbk-2	Dual specificity tyrosine-phosphorylation-regulated kinase mbk-2;Dual-specificity kinase	WBGene00003150	WBGene00003150	#N/A	#N/A
2486	chrII	12003218	12004381	1164	+	exon	NM_001027245, exon 3 of 4)	377.733	Exon (NM_001027245/174841, exon 3 of 4)	2	12001673	12006608	4936	2	174841	NM_001027245	2227	WBGene00003154	mcm-2	DNA helicase;DNA replication licensing factor MCM2	WBGene00003154	WBGene00003154	#N/A	#N/A
2820	chrII	12005833	12006400	568	+	exon	NM_001027245, exon 2 of 4)	262.35	Promoter	2	12001673	12006608	4936	2	174841	NM_001027245	208	WBGene00003154	mcm-2	DNA helicase;DNA replication licensing factor MCM2	WBGene00003154	WBGene00003154	#N/A	#N/A
6851	chrV	15056584	15059996	3413	+	exon	NM_074305, exon 3 of 5)	950.886	Promoter	5	15056960	15059594	2635	2	180010	NM_074305	0	WBGene00003155	mcm-3	DNA helicase	WBGene00003155	WBGene00003155	#N/A	#N/A
3782	chrIII	4289398	4291746	2349	+	exon	NM_065457, exon 3 of 6)	711.967	Promoter	3	4288384	4291248	2865	2	175552	NM_065457	0	WBGene00003157	mcm-5	DNA replication licensing factor mcm-5	WBGene00003157	WBGene00003157	#N/A	#N/A
3611	chrIII	9793513	9796334	2822	+	TTS	NM_066770)	1226.24	Promoter	3	9794368	9798494	4127	1	176385	NM_001027840	0	WBGene00003158	mcm-6	DNA replication licensing factor mcm-6	WBGene00003158	WBGene00003158	#N/A	#N/A
4174	chrIII	9796917	9798894	1978	+	exon	NM_001027841, exon 1 of 2)	375.84	Promoter	3	9796897	9798494	1598	1	176385	NM_001027841	20	WBGene00003158	mcm-6	DNA replication licensing factor mcm-6	WBGene00003158	WBGene00003158	#N/A	#N/A
6676	chrV	4346778	4349602	2825	+	intron	NM_071798, intron 2 of 3)	4189.48	Promoter	5	4347198	4349544	2347	1	178831	NM_071798	0	WBGene00003159	mcm-7	DNA replication licensing factor MCM7	#N/A	#N/A	#N/A	#N/A
3554	chrIII	6604140	6608682	4543	+	TTS	NM_066056)	1827.32	Promoter	3	6606826	6608103	1278	2	175936	NM_066056	0	WBGene00003162	mdh-2	putative malate dehydrogenase, mitochondrial	WBGene00003162	WBGene00003162	#N/A	#N/A
6756	chrV	7058713	7062274	3562	+	promoter-TSS	NM_001359781)	1511.64	Promoter	5	7058627	7059619	993	2	179091	NM_072390	0	WBGene00003164	mdt-6	Mediator of RNA polymerase II transcription subunit 6	WBGene00003164	WBGene00003164	#N/A	#N/A
9202	chrX	16808494	16809222	729	+	exon	NM_078313, exon 5 of 8)	225.5	Promoter	6	16803392	16807114	3723	2	181728	NM_078311	-1380	WBGene00003168	mec-4	Degenerin mec-4	WBGene00003168	WBGene00003168	#N/A	#N/A
1238	chrI	6724336	6724898	563	+	promoter-TSS	NM_059524)	249.4	Promoter	1	6725167	6728041	2875	1	172389	NM_059524	-269	WBGene00003170	mec-6	Mechanosensory abnormality protein 6	WBGene00003170	WBGene00003170	#N/A	#N/A
4749	chrIII	3138461	3138961	501	+	promoter-TSS	NM_065262)	212.1	Promoter	3	3131733	3137750	6018	2	175419	NM_065262	-711	WBGene00003175	mec-12	Detyrosinated tubulin alpha-3 chain	WBGene00003175	#N/A	#N/A	#N/A
398	chrI	9130728	9132237	1510	+	Intergenic		711.025	Promoter	1	9132543	9135242	2700	1	172737	NM_001276534	-306	WBGene00003209	mel-26	Protein maternal effect lethal 26	WBGene00003209	#N/A	#N/A	#N/A
3526	chrIII	6438043	6445763	7721	+	promoter-TSS	NM_171170)	2079.28	Promoter	3	6440262	6441861	1600	2	175915	NM_171170	0	WBGene00003214	mel-32	Serine hydroxymethyltransferase	WBGene00003214	WBGene00003214	#N/A	#N/A
8648	chrX	11856961	11857508	548	+	promoter-TSS	NM_171780)	398.7	Promoter	6	11857501	11861894	4394	1	181362	NM_171780	0	WBGene00003219	mes-1	Protein mes-1	WBGene00003219	WBGene00003219	#N/A	#N/A
7080	chrV	13437075	13438678	1604	+	promoter-TSS	NM_073932)	512.575	Promoter	5	13433442	13437513	4072	2	179824	NM_073932	0	WBGene00003222	mes-4	Histone-lysine N-methyltransferase mes-4	WBGene00003222	WBGene00003222	#N/A	#N/A
2427	chrII	11970099	11970907	809	+	exon	NM_001267397, exon 1 of 3)	406	Promoter	2	11970376	11971951	1576	1	174836	NM_001267397	0	WBGene00003228	mex-1	Muscle EXcess	WBGene00003228	WBGene00003228	#N/A	#N/A
181	chrI	128119	129482	1364	+	exon	NM_058280, exon 3 of 8)	1305.04	Promoter	1	128698	133582	4885	1	171607	NM_001026318	0	WBGene00003229	mex-3	Muscle EXcess	WBGene00003229	WBGene00003229	#N/A	#N/A
845	chrI	130333	131175	843	+	intron	NM_001026318, intron 3 of 5)	351.033	Promoter	1	132262	133582	1321	1	171607	NM_001306334	-1087	WBGene00003229	mex-3	Muscle EXcess	WBGene00003229	WBGene00003229	#N/A	#N/A
853	chrI	131949	132621	673	+	promoter-TSS	NM_001306334)	349.4	Promoter	1	132262	133582	1321	1	171607	NM_001306334	0	WBGene00003229	mex-3	Muscle EXcess	WBGene00003229	WBGene00003229	#N/A	#N/A
1945	chrII	9523753	9526646	2894	+	exon	NM_063642, exon 4 of 7)	1274.5	Promoter	2	9524181	9525875	1695	1	174504	NM_063642	0	WBGene00003231	mex-6	Zinc finger protein mex-6	WBGene00003231	WBGene00003231	#N/A	#N/A
4099	chrIII	11847585	11848177	593	+	promoter-TSS	NM_067135)	417.8	Promoter	3	11848155	11849331	1177	1	176615	NM_067135	0	WBGene00003234	mif-1	MIF (Macrophage migration Inhibitory Factor) related	WBGene00003234	WBGene00003234	#N/A	#N/A
4574	chrIII	11853508	11854008	501	+	exon	NM_067136, exon 5 of 7)	254.6	Exon (NM_067136/176616, exon 5 of 7)	3	11848155	11849331	1177	1	176615	NM_067135	5353	WBGene00003234	mif-1	MIF (Macrophage migration Inhibitory Factor) related	WBGene00003234	WBGene00003234	#N/A	#N/A
1841	chrII	8182772	8188112	5341	+	promoter-TSS	NM_063321)	2686.78	Promoter	2	8182478	8185008	2531	2	174317	NM_001027145	0	WBGene00003241	mig-5	Segment polarity protein dishevelled homolog mig-5	WBGene00003241	WBGene00003241	#N/A	#N/A
7227	chrV	7830365	7832118	1754	+	exon	NM_171931, exon 8 of 10)	391.2	Exon (NM_072617/179162, exon 8 of 11)	5	7827300	7842227	14928	1	179162	NM_072616	3065	WBGene00003242	mig-6	Papilin	WBGene00003242	#N/A	#N/A	#N/A
7403	chrV	7826393	7827095	703	+	promoter-TSS	NM_171931)	313.15	Promoter	5	7827300	7833345	6046	1	179162	NM_072617	-205	WBGene00003242	mig-6	Papilin	WBGene00003242	#N/A	#N/A	#N/A
7695	chrV	7828792	7829475	684	+	exon	NM_171931, exon 5 of 10)	237.8	Promoter	5	7827300	7842227	14928	1	179162	NM_072616	1492	WBGene00003242	mig-6	Papilin	WBGene00003242	#N/A	#N/A	#N/A
2904	chrII	13741729	13742229	501	+	intron	NM_001027104, intron 1 of 8)	249.7	Promoter	2	13741752	13749807	8056	1	175020	NM_001027104	0	WBGene00003246	mig-14	Protein wntless homolog	WBGene00003246	WBGene00003246	#N/A	#N/A
3525	chrIII	8766768	8769654	2887	+	promoter-TSS	NM_066534)	2085.36	Promoter	3	8763891	8767209	3319	2	176231	NM_066533	0	WBGene00003253	mig-22	Chondroitin sulfate synthase mig-22	WBGene00003253	WBGene00003253	#N/A	#N/A
5078	chrIII	8763725	8764225	501	+	TTS	NM_181942)	153	Exon (NM_181942/176231, exon 5 of 6)	3	8763891	8766320	2430	2	176231	NM_181942	2095	WBGene00003253	mig-22	Chondroitin sulfate synthase mig-22	WBGene00003253	WBGene00003253	#N/A	#N/A
8128	chrX	2970584	2972068	1485	+	Intergenic		1710.68	Promoter	6	2969752	2969848	97	2	260162	NR_001274	-736	WBGene00003262	mir-34	miscRNA	WBGene00003262	WBGene00003262	#N/A	#N/A
8222	chrX	13920479	13921299	821	+	promoter-TSS	NR_001268)	883.16	Promoter	6	13921250	13921346	97	1	259946	NR_001268	0	WBGene00003275	mir-47	ncRNA	WBGene00003275	WBGene00003275	#N/A	#N/A
9083	chrX	9988848	9989348	501	+	promoter-TSS	NR_001267)	254.6	Promoter	6	9989282	9989378	97	1	259905	NR_001267	0	WBGene00003277	mir-49	ncRNA	WBGene00003277	WBGene00003277	#N/A	#N/A
3467	chrIII	2171875	2173334	1460	+	promoter-TSS	NR_000279)	3729.12	Promoter	3	2172848	2172957	110	1	260237	NR_000277	0	WBGene00003292	mir-64	ncRNA	WBGene00003292	WBGene00003292	#N/A	#N/A
3271	chrII	2449559	2450059	501	+	exon	NM_061875, exon 17 of 18)	177.2	Exon (NM_061875/173599, exon 17 of 18)	2	2452838	2452936	99	1	259937	NR_000918	-2779	WBGene00003300	mir-72	miscRNA	#N/A	#N/A	#N/A	#N/A
8175	chrX	2432220	2433024	805	+	intron	NM_076043, intron 3 of 5)	1137.1	Promoter	6	2431072	2431179	108	1	259789	NR_001270	1148	WBGene00003309	mir-81	ncRNA	WBGene00003309	WBGene00003309	#N/A	#N/A
8286	chrX	2430735	2431239	505	+	promoter-TSS	NR_001270)	738.95	Promoter	6	2431072	2431179	108	1	259789	NR_001270	0	WBGene00003309	mir-81	ncRNA	WBGene00003309	WBGene00003309	#N/A	#N/A
8567	chrX	2435251	2435763	513	+	promoter-TSS	NR_001271)	439.1	Promoter	6	2435258	2435354	97	2	259790	NR_001271	0	WBGene00003310	mir-82	ncRNA	WBGene00003310	WBGene00003310	#N/A	#N/A
3787	chrIII	11935769	11937337	1569	+	TTS	NR_000190)	705.1	Promoter	3	11936637	11936734	98	2	176630	NR_000190	0	WBGene00003314	mir-86	ncRNA	WBGene00003314	WBGene00003314	#N/A	#N/A
5050	chrIII	2170609	2171109	501	+	intron	NM_065105, intron 11 of 27)	161.1	Promoter	3	2172452	2172566	115	1	3565322	NR_002378	-1343	WBGene00003322	mir-229	miscRNA	#N/A	#N/A	#N/A	#N/A
4731	chrIII	7545117	7545617	501	+	promoter-TSS	NR_002373)	215.1	Promoter	3	7545057	7545155	99	2	3564974	NR_002373	0	WBGene00003324	mir-231	miscRNA	WBGene00003324	WBGene00003324	#N/A	#N/A
602	chrI	4687012	4689524	2513	+	exon	NM_059025, exon 7 of 9)	479	Exon (NM_059025/172079, exon 6 of 9)	1	4684316	4684414	99	2	3565187	NR_002348	-2598	WBGene00003338	mir-244	ncRNA	WBGene00003338	WBGene00003338	#N/A	#N/A
1607	chrI	4690469	4690969	501	+	exon	NM_059025, exon 6 of 9)	177.2	Exon (NM_059025/172079, exon 6 of 9)	1	4684316	4684414	99	2	3565187	NR_002348	-6055	WBGene00003338	mir-244	ncRNA	WBGene00003338	WBGene00003338	#N/A	#N/A
5926	chrIV	10943411	10944065	655	+	Intergenic		321.425	Distal Intergenic	4	10940134	10940230	97	1	3565660	NR_002392	3277	WBGene00003340	mir-246	miscRNA	WBGene00003340	WBGene00003340	#N/A	#N/A
8534	chrX	17458862	17459362	501	+	promoter-TSS	NM_078428)	452.9	Promoter	6	17459491	17460156	666	1	181776	NM_078428	-129	WBGene00003369	mlc-1	Myosin regulatory light chain 1	WBGene00003369	#N/A	#N/A	#N/A
3736	chrIII	5563592	5566949	3358	+	TTS	NM_065791)	791.25	Promoter	3	5565132	5565574	443	1	175768	NM_171129	0	WBGene00003371	mlc-3	EF-hand domain-containing protein;Myosin, essential light chain	WBGene00003371	WBGene00003371	#N/A	#N/A
6797	chrV	5064780	5065760	981	+	promoter-TSS	NM_171928)	1264.04	Promoter	5	5056780	5064777	7998	2	178895	NM_171928	-3	WBGene00003374	mlk-1	Mitogen-activated protein kinase kinase kinase mlk-1	WBGene00003374	WBGene00003374	#N/A	#N/A
3667	chrIII	7374657	7376827	2171	+	Intergenic		1002.68	Promoter	3	7370432	7374725	4294	2	176050	NM_066230	0	WBGene00003378	mml-1	BHLH domain-containing protein;Protein WBSCR14 homolog	WBGene00003378	WBGene00003378	#N/A	#N/A
714	chrI	3042655	3043189	535	+	intron	NM_058694, intron 4 of 11)	407.6	Exon (NM_058694/171879, exon 4 of 12)	1	3035238	3047794	12557	2	171879	NM_058694	4605	WBGene00003387	mod-5	Transporter	WBGene00003387	WBGene00003387	#N/A	#N/A
4012	chrIII	5308187	5308897	711	+	promoter-TSS	NM_065733)	459.4	Promoter	3	5308602	5311077	2476	1	175730	NM_065733	0	WBGene00003391	mog-3	Masculinization Of Germline	WBGene00003391	WBGene00003391	#N/A	#N/A
2250	chrII	14561483	14562296	814	+	promoter-TSS	NM_064626)	519.975	Promoter	2	14552674	14561596	8923	2	175117	NM_064626	0	WBGene00003392	mog-4	putative pre-mRNA-splicing factor ATP-dependent RNA helicase mog-4	WBGene00003392	WBGene00003392	#N/A	#N/A
2779	chrII	14564368	14564868	501	+	Intergenic		277.6	Distal Intergenic	2	14552674	14561596	8923	2	175117	NM_064626	-2772	WBGene00003392	mog-4	putative pre-mRNA-splicing factor ATP-dependent RNA helicase mog-4	WBGene00003392	WBGene00003392	#N/A	#N/A
8575	chrX	6292110	6292632	523	+	promoter-TSS	NM_001348599)	433.65	Promoter	6	6293127	6297993	4867	1	180904	NM_076653	-495	WBGene00003394	mom-1	Protein-serine O-palmitoleoyltransferase porcupine	#N/A	WBGene00003394	#N/A	#N/A
9229	chrX	6296182	6296808	627	+	intron	NM_076653, intron 7 of 7)	214.8	Exon (NM_076653/180904, exon 6 of 8)	6	6293127	6297993	4867	1	180904	NM_076653	3055	WBGene00003394	mom-1	Protein-serine O-palmitoleoyltransferase porcupine	#N/A	WBGene00003394	#N/A	#N/A
6915	chrV	8355553	8357361	1809	+	intron	NM_072753, intron 1 of 5)	746.433	Promoter	5	8356098	8357847	1750	1	179217	NM_072753	0	WBGene00003395	mom-2	Protein mom-2	WBGene00003395	WBGene00003395	#N/A	#N/A
400	chrI	9900416	9902173	1758	+	promoter-TSS	NM_060219)	705.12	Promoter	1	9895982	9900599	4618	2	172842	NM_060219	0	WBGene00003396	mom-4	Mitogen-activated protein kinase kinase kinase mom-4	WBGene00003396	WBGene00003396	#N/A	#N/A
551	chrI	1315821	1317325	1505	+	promoter-TSS	NM_001306488)	517.1	Promoter	1	1316674	1328151	11478	1	187322	NM_001306488	0	WBGene00003400	dapk-1	Death-associated protein kinase dapk-1;Non-specific serine/threonine protein kinase	WBGene00003400	WBGene00003400	#N/A	#N/A
3769	chrIII	4223359	4224215	857	+	intron	NM_001027413, intron 1 of 6)	729.7	Intron (NM_001027413/175545, intron 1 of 6)	3	4217396	4219643	2248	2	175545	NM_001027412	-3716	WBGene00003401	mpk-1	Mitogen-activated protein kinase mpk-1	WBGene00003401	WBGene00003401	#N/A	#N/A
6818	chrV	10736271	10738028	1758	+	promoter-TSS	NR_002408)	1164.38	Promoter	5	10734141	10736667	2527	2	179488	NM_073335	0	WBGene00003405	mre-11	Double-strand break repair protein mre-11	WBGene00003405	WBGene00003405	#N/A	#N/A
7393	chrV	10735322	10735822	501	+	exon	NM_073335, exon 4 of 8)	317.3	Promoter	5	10734141	10736667	2527	2	179488	NM_073335	845	WBGene00003405	mre-11	Double-strand break repair protein mre-11	WBGene00003405	WBGene00003405	#N/A	#N/A
3482	chrIII	12872726	12878503	5778	+	promoter-TSS	NM_067274)	3037.17	Promoter	3	12871518	12874654	3137	2	176702	NM_001129255	0	WBGene00003406	mrg-1	MRG domain-containing protein	WBGene00003406	WBGene00003406	#N/A	#N/A
8126	chrX	9883777	9889960	6184	+	exon	NM_077257, exon 5 of 9)	1715.79	Promoter	6	9884323	9889415	5093	1	181202	NM_077257	0	WBGene00003410	mrp-4	Uncharacterized protein	WBGene00003410	WBGene00003410	#N/A	#N/A
5277	chrIV	11634258	11638030	3773	+	promoter-TSS	NM_069796)	1545.73	Promoter	4	11632167	11635472	3306	2	178089	NM_001268641	0	WBGene00003415	mars-1	Methionine--tRNA ligase, cytoplasmic;tRNA-binding domain-containing protein	#N/A	WBGene00003415	#N/A	WBGene00003415
2223	chrII	5199606	5201378	1773	+	TTS	NM_062571)	549.9	Promoter	2	5199797	5200180	384	1	173890	NM_062571	0	WBGene00003443	msp-50	Major sperm protein 19/31/40/45/50/51/53/59/61/65/81/113/142	WBGene00003443	WBGene00003443	#N/A	WBGene00003443
6360	chrIV	9770575	9771203	629	+	TTS	NM_069341)	203.8	Promoter	4	9770046	9770429	384	1	177814	NM_069341	529	WBGene00003465	msp-78	Major sperm protein 78	WBGene00003465	WBGene00003465	#N/A	#N/A
2725	chrII	4929727	4930227	501	+	Intergenic		290	Distal Intergenic	2	4933027	4933410	384	1	191712	NM_062500	-2800	WBGene00003470	msp-152	Major sperm protein 152	WBGene00003470	WBGene00003470	#N/A	#N/A
3031	chrII	4931004	4931746	743	+	Intergenic		221.2	Promoter	2	4933027	4933410	384	1	191712	NM_062500	-1281	WBGene00003470	msp-152	Major sperm protein 152	WBGene00003470	WBGene00003470	#N/A	#N/A
3496	chrIII	3800168	3802032	1865	+	Intergenic		2708.52	Promoter	3	3790825	3800037	9213	2	175490	NM_001027623	-131	WBGene00003476	mtm-3	Myotubularin-related protein 3	WBGene00003476	WBGene00003476	#N/A	#N/A
8184	chrX	5243323	5244533	1211	+	promoter-TSS	NM_076488)	1048.22	Promoter	6	5234957	5243389	8433	2	180792	NM_076487	0	WBGene00003477	mtm-5	Myotubularin-related protein 5	WBGene00003477	#N/A	#N/A	#N/A
4877	chrIII	10167641	10168141	501	+	promoter-TSS	NM_001027504)	193.3	Promoter	3	10168067	10183260	15194	1	176430	NM_001027504	0	WBGene00003482	mua-3	Transmembrane cell adhesion receptor mua-3	WBGene00003482	WBGene00003482	#N/A	#N/A
3732	chrIII	7486849	7490837	3989	+	intron	NM_066244, intron 1 of 19)	795.56	Promoter	3	7480074	7489062	8989	2	176060	NM_066244	0	WBGene00003497	mup-4	Transmembrane matrix receptor MUP-4	WBGene00003497	WBGene00003497	#N/A	#N/A
3666	chrIII	9541625	9543590	1966	+	promoter-TSS	NM_066705)	1003.44	Promoter	3	9539256	9542355	3100	2	176347	NM_066704	0	WBGene00003504	mut-7	Exonuclease mut-7	#N/A	WBGene00003504	#N/A	#N/A
6844	chrV	5660187	5662215	2029	+	promoter-TSS	NM_072089)	989.04	Promoter	5	5658874	5660704	1831	2	178952	NM_072089	0	WBGene00003507	mut-14	MUTator	WBGene00003507	WBGene00003507	#N/A	#N/A
990	chrI	10080387	10081012	626	+	exon	NM_060260, exon 3 of 14)	306.1	Promoter	1	10080162	10085519	5358	1	172873	NM_060260	225	WBGene00003508	mut-16	MUTator	WBGene00003508	WBGene00003508	#N/A	#N/A
7163	chrV	11243237	11244028	792	+	exon	NM_073454, exon 6 of 7)	440.1	Promoter	5	11244839	11245843	1005	1	179557	NM_073455	-811	WBGene00003509	mxl-1	BHLH domain-containing protein	#N/A	WBGene00003509	#N/A	#N/A
7754	chrV	11244724	11245228	505	+	TTS	NM_073454)	223.95	Promoter	5	11244839	11245843	1005	1	179557	NM_073455	0	WBGene00003509	mxl-1	BHLH domain-containing protein	#N/A	WBGene00003509	#N/A	#N/A
3761	chrIII	187375	189599	2225	+	promoter-TSS	NM_064773)	747.567	Promoter	3	187022	188124	1103	2	175184	NM_064772	0	WBGene00003510	mxl-2	BHLH domain-containing protein	WBGene00003510	WBGene00003510	#N/A	#N/A
961	chrI	4224517	4225197	681	+	Intergenic		315.75	Distal Intergenic	1	4229915	4230943	1029	1	172021	NM_058933	-4718	WBGene00003516	nab-1	NeurABin	WBGene00003516	WBGene00003516	#N/A	#N/A
7468	chrV	896262	897244	983	+	intron	NM_070950, intron 6 of 11)	288.4	Exon (NM_070950/178595, exon 6 of 12)	5	894930	899132	4203	2	178595	NM_070950	1888	WBGene00003550	nas-32	Zinc metalloproteinase nas-32	WBGene00003550	WBGene00003550	#N/A	#N/A
3829	chrIII	7725334	7726361	1028	+	intron	NM_001312923, intron 1 of 11)	643.1	Promoter	3	7727136	7736351	9216	1	176084	NM_001312995	-775	WBGene00003559	ncl-1	B-box type zinc finger protein ncl-1	WBGene00003559	WBGene00003559	#N/A	#N/A
3845	chrIII	7718231	7719802	1572	+	promoter-TSS	NM_001312924)	621.2	Promoter	3	7719791	7736351	16561	1	176084	NM_001312923	0	WBGene00003559	ncl-1	B-box type zinc finger protein ncl-1	WBGene00003559	WBGene00003559	#N/A	#N/A
4233	chrIII	7720838	7722015	1178	+	intron	NM_001312923, intron 1 of 11)	350.9	Promoter	3	7719791	7736351	16561	1	176084	NM_001312924	1047	WBGene00003559	ncl-1	B-box type zinc finger protein ncl-1	WBGene00003559	WBGene00003559	#N/A	#N/A
4698	chrIII	7726896	7727543	648	+	promoter-TSS	NM_001312998)	225.5	Promoter	3	7727136	7736351	9216	1	176084	NM_001312995	0	WBGene00003559	ncl-1	B-box type zinc finger protein ncl-1	WBGene00003559	WBGene00003559	#N/A	#N/A
4711	chrIII	7733476	7734345	870	+	intron	NM_001312923, intron 8 of 11)	223.567	Intron (NM_001312923/176084, intron 8 of 11)	3	7731521	7736351	4831	1	176084	NM_066283	1955	WBGene00003559	ncl-1	B-box type zinc finger protein ncl-1	WBGene00003559	WBGene00003559	#N/A	#N/A
5762	chrIV	10714511	10715043	533	+	Intergenic		401.233	Distal Intergenic	4	10716656	10721519	4864	1	177963	NM_069583	-1613	WBGene00003568	ncx-3	Na/Ca eXchangers	WBGene00003568	WBGene00003568	#N/A	#N/A
2366	chrII	4952554	4953353	800	+	promoter-TSS	NM_062511)	436.3	Promoter	2	4953595	4954416	822	1	173857	NM_062511	-242	WBGene00003580	ndx-3	Nudix hydrolase 3	#N/A	#N/A	#N/A	#N/A
3461	chrIII	5224336	5231824	7489	+	promoter-TSS	NM_001364038)	4112.96	Promoter	3	5225624	5226645	1022	1	175714	NM_065708	0	WBGene00003588	nex-1	Annexin	WBGene00003588	WBGene00003588	#N/A	#N/A
3793	chrIII	10327422	10330118	2697	+	intron	NM_001027584, intron 3 of 4)	690.78	Promoter	3	10326116	10329711	3596	2	176446	NM_001027585	0	WBGene00003589	nex-2	Annexin	WBGene00003589	WBGene00003589	WBGene00003589	#N/A
4652	chrIII	10325791	10326423	633	+	TTS	NM_001027585)	234.15	Exon (NM_001027585/176446, exon 4 of 4)	3	10326116	10329711	3596	2	176446	NM_001027585	3288	WBGene00003589	nex-2	Annexin	WBGene00003589	WBGene00003589	WBGene00003589	#N/A
4813	chrIII	10331085	10331585	501	+	promoter-TSS	NM_001027584)	203.8	Promoter	3	10326116	10330412	4297	2	176446	NM_001027584	-673	WBGene00003589	nex-2	Annexin	WBGene00003589	WBGene00003589	WBGene00003589	#N/A
405	chrI	8392409	8393067	659	+	Intergenic		702.38	Distal Intergenic	1	8394749	8398451	3703	1	172624	NM_001026450	-1682	WBGene00003596	ngp-1	Nucleolar GTP-binding protein 2	WBGene00003596	WBGene00003596	#N/A	#N/A
1498	chrI	8393708	8394212	505	+	promoter-TSS	NM_059874)	194.65	Promoter	1	8394749	8398451	3703	1	172624	NM_001026450	-537	WBGene00003596	ngp-1	Nucleolar GTP-binding protein 2	WBGene00003596	WBGene00003596	#N/A	#N/A
8146	chrX	17513247	17514070	824	+	Intergenic		1421.92	Distal Intergenic	6	17520017	17524283	4267	1	181783	NM_001029685	-5947	WBGene00003600	nhr-1	Nuclear hormone receptor family member nhr-1;Nuclear receptor domain-containing protein	WBGene00003600	WBGene00003600	#N/A	#N/A
8513	chrX	17505772	17506272	501	+	Intergenic		467.2	Distal Intergenic	6	17520017	17524283	4267	1	181783	NM_001029685	-13745	WBGene00003600	nhr-1	Nuclear hormone receptor family member nhr-1;Nuclear receptor domain-containing protein	WBGene00003600	WBGene00003600	#N/A	#N/A
8941	chrX	17516605	17517264	660	+	Intergenic		287.35	Distal Intergenic	6	17520017	17524283	4267	1	181783	NM_001029685	-2753	WBGene00003600	nhr-1	Nuclear hormone receptor family member nhr-1;Nuclear receptor domain-containing protein	WBGene00003600	WBGene00003600	#N/A	#N/A
9089	chrX	17519646	17520159	514	+	promoter-TSS	NM_001029685)	253.4	Promoter	6	17520017	17524283	4267	1	181783	NM_001029685	0	WBGene00003600	nhr-1	Nuclear hormone receptor family member nhr-1;Nuclear receptor domain-containing protein	WBGene00003600	WBGene00003600	#N/A	#N/A
9429	chrX	17518068	17518568	501	+	Intergenic		161.1	Promoter	6	17520017	17524283	4267	1	181783	NM_001029685	-1449	WBGene00003600	nhr-1	Nuclear hormone receptor family member nhr-1;Nuclear receptor domain-containing protein	WBGene00003600	WBGene00003600	#N/A	#N/A
9447	chrX	17515208	17515708	501	+	Intergenic		153	Distal Intergenic	6	17520017	17524283	4267	1	181783	NM_001029685	-4309	WBGene00003600	nhr-1	Nuclear hormone receptor family member nhr-1;Nuclear receptor domain-containing protein	WBGene00003600	WBGene00003600	#N/A	#N/A
1466	chrI	5821084	5821584	501	+	promoter-TSS	NM_059288)	203.8	Promoter	1	5818872	5821108	2237	2	172251	NM_059288	0	WBGene00003601	nhr-2	Nuclear hormone receptor family member nhr-2	#N/A	WBGene00003601	#N/A	#N/A
1638	chrI	5820431	5820931	501	+	intron	NM_059288, intron 2 of 4)	177.2	Promoter	1	5818872	5821108	2237	2	172251	NM_059288	177	WBGene00003601	nhr-2	Nuclear hormone receptor family member nhr-2	#N/A	WBGene00003601	#N/A	#N/A
3954	chrIII	7116342	7117102	761	+	Intergenic		515.475	Promoter	3	7112649	7115434	2786	2	175993	NM_066153	-908	WBGene00003609	nhr-10	Nuclear hormone receptor family member nhr-10	WBGene00003609	WBGene00003609	#N/A	#N/A
7922	chrV	10083953	10084453	501	+	promoter-TSS	NM_073188)	177.2	Promoter	5	10082245	10084022	1778	2	179403	NM_001129511	0	WBGene00003611	nhr-12	Nuclear hormone receptor family member nhr-12	WBGene00003611	#N/A	#N/A	#N/A
7062	chrV	2192186	2192825	640	+	promoter-TSS	NM_001029098)	530.3	Promoter	5	2192501	2196703	4203	1	178696	NM_001029098	0	WBGene00003612	nhr-13	Nuclear hormone receptor family member nhr-13	#N/A	WBGene00003612	#N/A	#N/A
2300	chrII	9603329	9603829	501	+	intron	NM_063665, intron 1 of 9)	483.3	Promoter	2	9598475	9605242	6768	2	174512	NM_063665	1413	WBGene00003618	nhr-19	Nuclear hormone receptor family member nhr-19	WBGene00003618	WBGene00003618	#N/A	#N/A
2579	chrII	9601037	9602243	1207	+	intron	NM_063665, intron 1 of 9)	338.567	Intron (NM_063665/174512, intron 1 of 9)	2	9598475	9605242	6768	2	174512	NM_063665	2999	WBGene00003618	nhr-19	Nuclear hormone receptor family member nhr-19	WBGene00003618	WBGene00003618	#N/A	#N/A
3671	chrIII	4237520	4238189	670	+	Intergenic		985.88	Distal Intergenic	3	4230623	4233202	2580	2	175546	NM_065448	-4318	WBGene00003619	nhr-20	Nuclear hormone receptor family member nhr-20	WBGene00003619	WBGene00003619	#N/A	#N/A
4056	chrIII	4236027	4236830	804	+	Intergenic		441.74	Distal Intergenic	3	4230623	4233202	2580	2	175546	NM_065448	-2825	WBGene00003619	nhr-20	Nuclear hormone receptor family member nhr-20	WBGene00003619	WBGene00003619	#N/A	#N/A
2229	chrII	7337418	7338077	660	+	Intergenic		540.625	Promoter	2	7339263	7348969	9707	1	174202	NM_001026929	-1186	WBGene00003620	nhr-21	NR LBD domain-containing protein	WBGene00003620	WBGene00003620	#N/A	#N/A
2337	chrII	6448414	6450157	1744	+	intron	NM_062897, intron 1 of 9)	454.08	Promoter	2	6446361	6449788	3428	2	174066	NM_062897	0	WBGene00003621	nhr-22	Nuclear hormone receptor family member nhr-22	WBGene00003621	WBGene00003621	#N/A	#N/A
3114	chrII	6447280	6447780	501	+	exon	NM_062897, exon 4 of 10)	203.8	Exon (NM_062897/174066, exon 4 of 10)	2	6446361	6449788	3428	2	174066	NM_062897	2008	WBGene00003621	nhr-22	Nuclear hormone receptor family member nhr-22	WBGene00003621	WBGene00003621	#N/A	#N/A
231	chrI	7216535	7218480	1946	+	intron	NM_001025804, intron 1 of 8)	1096.47	Promoter	1	7216962	7220952	3991	1	172460	NM_001025804	0	WBGene00003622	nhr-23	Nuclear hormone receptor family member nhr-23	WBGene00003622	WBGene00003622	#N/A	#N/A
693	chrI	7214633	7215285	653	+	Intergenic		425.85	Distal Intergenic	1	7216962	7220952	3991	1	172460	NM_001025804	-1677	WBGene00003622	nhr-23	Nuclear hormone receptor family member nhr-23	WBGene00003622	WBGene00003622	#N/A	#N/A
1541	chrI	7219778	7220411	634	+	exon	NM_001037882, exon 6 of 8)	193.15	Promoter	1	7219631	7220952	1322	1	172460	NM_001037881	147	WBGene00003622	nhr-23	Nuclear hormone receptor family member nhr-23	WBGene00003622	WBGene00003622	#N/A	#N/A
8884	chrX	16354277	16354925	649	+	promoter-TSS	NM_001029217)	298.55	Promoter	6	16354989	16359300	4312	1	181705	NM_001029217	-64	WBGene00003624	nhr-28	Nuclear hormone receptor family member nhr-28	WBGene00003624	#N/A	#N/A	#N/A
5827	chrIV	9669895	9671595	1701	+	intron	NM_069315, intron 1 of 10)	367.6	Promoter	4	9664684	9669195	4512	2	177800	NM_001136387	-700	WBGene00003627	nhr-34	Nuclear hormone receptor family member nhr-34	WBGene00003627	WBGene00003627	#N/A	#N/A
8463	chrX	2598617	2599415	799	+	promoter-TSS	NM_001029703)	521.467	Promoter	6	2599429	2606274	6846	1	180560	NM_001029703	-14	WBGene00003630	nhr-40	Nuclear hormone receptor family member nhr-40	WBGene00003630	WBGene00003630	#N/A	#N/A
8551	chrX	4662329	4663094	766	+	Intergenic		448.733	Distal Intergenic	6	4656878	4660298	3421	2	180738	NM_076396	-2031	WBGene00003635	nhr-45	Nuclear Hormone Receptor family	WBGene00003635	WBGene00003635	#N/A	#N/A
5904	chrIV	5749710	5750257	548	+	promoter-TSS	NM_068459)	330.8	Promoter	4	5747752	5749890	2139	2	177350	NM_068457	0	WBGene00003636	nhr-46	Nuclear Hormone Receptor family	WBGene00003636	WBGene00003636	#N/A	#N/A
8431	chrX	15707390	15708022	633	+	intron	NR_053033, intron 1 of 1)	552.6	Intron (NR_053033/13192567, intron 1 of 1)	6	15710077	15716232	6156	1	181661	NM_001029827	-2055	WBGene00003638	nhr-48	Nuclear hormone receptor family member nhr-48;Nuclear receptor domain-containing protein	WBGene00003638	WBGene00003638	#N/A	#N/A
9094	chrX	15709266	15709897	632	+	promoter-TSS	NM_001029828)	253.2	Promoter	6	15710077	15716232	6156	1	181661	NM_001029827	-180	WBGene00003638	nhr-48	Nuclear hormone receptor family member nhr-48;Nuclear receptor domain-containing protein	WBGene00003638	WBGene00003638	#N/A	#N/A
246	chrI	9868761	9871312	2552	+	intron	NM_181999, intron 1 of 6)	1070	Promoter	1	9869718	9874124	4407	1	172839	NM_181998	0	WBGene00003639	nhr-49	NR LBD domain-containing protein;Nuclear hormone receptor family member nhr-49	WBGene00003639	WBGene00003639	#N/A	#N/A
2059	chrII	14818770	14820153	1384	+	promoter-TSS	NM_001027211)	805.475	Promoter	2	14816245	14818523	2279	2	175142	NM_001027211	-247	WBGene00003651	nhr-61	Nuclear hormone receptor family member nhr-61	WBGene00003651	WBGene00003651	#N/A	#N/A
2100	chrII	14822246	14822792	547	+	Intergenic		695.5	Distal Intergenic	2	14816245	14818523	2279	2	175142	NM_001027211	-3723	WBGene00003651	nhr-61	Nuclear hormone receptor family member nhr-61	WBGene00003651	WBGene00003651	#N/A	#N/A
7633	chrV	18838749	18839249	501	+	promoter-TSS	NM_001029049)	254.6	Promoter	5	18839318	18844353	5036	1	180230	NM_001029049	-69	WBGene00003655	nhr-65	Nuclear hormone receptor family member nhr-65	#N/A	#N/A	#N/A	#N/A
5322	chrIV	8229231	8230240	1010	+	promoter-TSS	NM_171398)	1238	Promoter	4	8226743	8229327	2585	2	177618	NM_001307204	0	WBGene00003656	nhr-66	Nuclear Hormone Receptor family	WBGene00003656	WBGene00003656	#N/A	#N/A
5781	chrIV	8234985	8235749	765	+	TTS	NR_101935)	392.25	Promoter	4	8226743	8236050	9308	2	177618	NM_001028198	301	WBGene00003656	nhr-66	Nuclear Hormone Receptor family	WBGene00003656	WBGene00003656	#N/A	#N/A
8410	chrX	13739279	13739971	693	+	Intergenic		575.15	Distal Intergenic	6	13747447	13751369	3923	1	181491	NM_001029616	-7476	WBGene00003661	nhr-71	Nuclear hormone receptor family member nhr-71	WBGene00003661	WBGene00003661	#N/A	#N/A
8935	chrX	13746337	13747202	866	+	promoter-TSS	NM_001029617)	290	Promoter	6	13747447	13751369	3923	1	181491	NM_001029616	-245	WBGene00003661	nhr-71	Nuclear hormone receptor family member nhr-71	WBGene00003661	WBGene00003661	#N/A	#N/A
9021	chrX	13745458	13745958	501	+	Intergenic		257.8	Promoter	6	13747447	13751369	3923	1	181491	NM_001029616	-1489	WBGene00003661	nhr-71	Nuclear hormone receptor family member nhr-71	WBGene00003661	WBGene00003661	#N/A	#N/A
5676	chrIV	4277616	4278162	547	+	promoter-TSS	NM_068129)	456.625	Promoter	4	4274393	4277711	3319	2	191727	NM_068129	0	WBGene00003668	nhr-78	Nuclear Hormone Receptor family	WBGene00003668	WBGene00003668	#N/A	#N/A
1200	chrI	13060316	13060816	501	+	intron	NM_001026496, intron 1 of 6)	254.6	Promoter	1	13056151	13062101	5951	2	191732	NM_001026496	1285	WBGene00003675	nhr-85	Nuclear hormone receptor family member nhr-85	WBGene00003675	WBGene00003675	#N/A	#N/A
1263	chrI	13061015	13061515	501	+	intron	NM_001026496, intron 1 of 6)	241.6	Promoter	1	13056151	13062101	5951	2	191732	NM_001026496	586	WBGene00003675	nhr-85	Nuclear hormone receptor family member nhr-85	WBGene00003675	WBGene00003675	#N/A	#N/A
1634	chrI	13062628	13063128	501	+	promoter-TSS	NM_001026496)	177.2	Promoter	1	13056151	13062101	5951	2	191732	NM_001026496	-527	WBGene00003675	nhr-85	Nuclear hormone receptor family member nhr-85	WBGene00003675	WBGene00003675	#N/A	#N/A
6714	chrV	2065542	2069667	4126	+	promoter-TSS	NM_071160)	2184.87	Promoter	5	2061242	2066796	5555	2	178685	NM_001313317	0	WBGene00003676	nhr-86	Nuclear hormone receptor family member nhr-86	WBGene00003676	WBGene00003676	#N/A	#N/A
5907	chrIV	7049624	7050192	569	+	promoter-TSS	NR_056101)	330.05	Promoter	4	7050163	7053365	3203	1	177476	NM_001026132	0	WBGene00003695	nhr-105	Nuclear Hormone Receptor family	WBGene00003695	WBGene00003695	WBGene00003695	#N/A
6821	chrV	4186095	4189040	2946	+	promoter-TSS	NM_001330839)	1137.47	Promoter	5	4187202	4190006	2805	1	178821	NR_138520	0	WBGene00003704	nhr-114	NR LBD domain-containing protein	WBGene00003704	WBGene00003704	#N/A	#N/A
2436	chrII	2800770	2801506	737	+	promoter-TSS	NM_061967)	399.6	Promoter	2	2795085	2800582	5498	2	187340	NM_061967	-188	WBGene00003709	nhr-119	Nuclear Hormone Receptor family	WBGene00003709	WBGene00003709	#N/A	#N/A
2968	chrII	2802424	2802924	501	+	Intergenic		233.3	Distal Intergenic	2	2795085	2800582	5498	2	187340	NM_061967	-1842	WBGene00003709	nhr-119	Nuclear Hormone Receptor family	WBGene00003709	WBGene00003709	#N/A	#N/A
8803	chrX	6640972	6641790	819	+	promoter-TSS	NM_076715)	324.65	Promoter	6	6636809	6640620	3812	2	182882	NM_076715	-352	WBGene00003710	nhr-120	Nuclear Hormone Receptor family	WBGene00003710	WBGene00003710	#N/A	#N/A
8839	chrX	6638968	6639524	557	+	intron	NM_076715, intron 2 of 9)	308.5	Promoter	6	6636809	6640620	3812	2	182882	NM_076715	1096	WBGene00003710	nhr-120	Nuclear Hormone Receptor family	WBGene00003710	WBGene00003710	#N/A	#N/A
9080	chrX	6642832	6643332	501	+	Intergenic		254.6	Distal Intergenic	6	6636809	6640620	3812	2	182882	NM_076715	-2212	WBGene00003710	nhr-120	Nuclear Hormone Receptor family	WBGene00003710	WBGene00003710	#N/A	#N/A
6954	chrV	12106854	12107398	545	+	promoter-TSS	NM_001368468)	669.1	Promoter	5	12107254	12108848	1595	1	182566	NM_001368468	0	WBGene00003726	nhr-136	Nuclear hormone receptor family member nhr-136	WBGene00003726	WBGene00003726	#N/A	#N/A
703	chrI	12826480	12826995	516	+	Intergenic		417	Promoter	1	12828401	12833514	5114	1	189474	NM_001026557	-1406	WBGene00003735	nhx-8	Sodium/hydrogen exchanger	WBGene00003735	WBGene00003735	#N/A	#N/A
5376	chrIV	11928317	11928957	641	+	TTS	NM_069857)	977.6	Exon (NM_069857/178125, exon 10 of 10)	4	11930875	11935630	4756	1	178126	NM_001028457	-1918	WBGene00003736	nhx-9	putative Na(+)/H(+) antiporter nhx-9	WBGene00003736	WBGene00003736	#N/A	#N/A
4847	chrIII	11391541	11392041	501	+	intron	NM_067065, intron 1 of 2)	193.3	Promoter	3	11388730	11393184	4455	2	176570	NM_067065	1143	WBGene00003759	nlp-21	Neuropeptide-Like Protein	WBGene00003759	WBGene00003759	#N/A	#N/A
4941	chrIII	11392696	11393328	633	+	intron	NM_067065, intron 1 of 2)	177.2	Promoter	3	11388730	11393184	4455	2	176570	NM_067065	0	WBGene00003759	nlp-21	Neuropeptide-Like Protein	WBGene00003759	WBGene00003759	#N/A	#N/A
7422	chrV	3979641	3980398	758	+	promoter-TSS	NM_171444)	300.267	Promoter	5	3980178	3980522	345	1	178804	NM_071706	0	WBGene00003769	nlp-31	QWGYGGY-amide	WBGene00003769	#N/A	#N/A	#N/A
7363	chrV	11146825	11147859	1035	+	promoter-TSS	NM_073433)	327.233	Promoter	5	11147357	11147629	273	1	179545	NM_073433	0	WBGene00003771	nlp-33	Neuropeptide-like protein 33	WBGene00003771	WBGene00003771	#N/A	#N/A
56	chrI	7933976	7937590	3615	+	promoter-TSS	NM_059786)	3362.86	Promoter	1	7927071	7934543	7473	2	172562	NM_059785	0	WBGene00003777	nmy-2	Non-muscle MYosin	#N/A	WBGene00003777	#N/A	#N/A
529	chrI	7931334	7932935	1602	+	exon	NM_059785, exon 6 of 15)	536.833	Exon (NM_059785/172562, exon 6 of 15)	1	7927071	7934543	7473	2	172562	NM_059785	1608	WBGene00003777	nmy-2	Non-muscle MYosin	#N/A	WBGene00003777	#N/A	#N/A
644	chrI	7933284	7933784	501	+	exon	NM_059785, exon 3 of 15)	452.2	Promoter	1	7927071	7934543	7473	2	172562	NM_059785	759	WBGene00003777	nmy-2	Non-muscle MYosin	#N/A	WBGene00003777	#N/A	#N/A
4250	chrIII	12084809	12085335	527	+	promoter-TSS	NM_001351932)	343.15	Promoter	3	12078103	12084262	6160	2	176641	NR_147825	-547	WBGene00003779	nob-1	Homeobox domain-containing protein	WBGene00003779	WBGene00003779	#N/A	#N/A
1893	chrII	9745188	9748243	3056	+	promoter-TSS	NM_063699)	1660.97	Promoter	2	9746734	9749858	3125	1	174535	NM_063701	0	WBGene00003785	nos-3	NanOS related;Nanos-type domain-containing protein	WBGene00003785	WBGene00003785	#N/A	#N/A
2740	chrII	9748501	9749850	1350	+	exon	NM_063701, exon 5 of 7)	286.267	Exon (NM_063701/174535, exon 5 of 7)	2	9746734	9749870	3137	1	174535	NM_063700	1767	WBGene00003785	nos-3	NanOS related;Nanos-type domain-containing protein	WBGene00003785	WBGene00003785	#N/A	#N/A
5619	chrIV	9858152	9860621	2470	+	promoter-TSS	NM_069371)	499.167	Promoter	4	9858492	9861745	3254	1	177836	NM_069369	0	WBGene00003787	npp-1	Nup54 domain-containing protein	WBGene00003787	WBGene00003787	#N/A	#N/A
78	chrI	5691491	5694138	2648	+	exon	NM_059264, exon 3 of 7)	2473.48	Promoter	1	5692266	5696688	4423	1	172234	NM_059264	0	WBGene00003793	npp-7	Nuclear Pore complex Protein	#N/A	WBGene00003793	#N/A	#N/A
732	chrI	5694615	5696504	1890	+	exon	NM_059264, exon 5 of 7)	399.4	Exon (NM_059264/172234, exon 5 of 7)	1	5692266	5696688	4423	1	172234	NM_059264	2349	WBGene00003793	npp-7	Nuclear Pore complex Protein	#N/A	WBGene00003793	#N/A	#N/A
5299	chrIV	1595387	1596314	928	+	promoter-TSS	NM_001356908)	1417.42	Promoter	4	1568314	1595805	27492	2	176966	NM_001356908	0	WBGene00003794	npp-8	Nuclear Pore complex Protein;Nucleoporin_C domain-containing protein;Nucleoporin_N domain-containing protein	WBGene00003794	WBGene00003794	#N/A	#N/A
3523	chrIII	6014533	6020580	6048	+	exon	NM_065909, exon 5 of 6)	2115.61	Promoter	3	6013773	6019548	5776	2	175852	NM_065908	0	WBGene00003796	npp-10	Nuclear pore complex protein Nup98	#N/A	#N/A	#N/A	#N/A
894	chrI	2097030	2097890	861	+	intron	NR_131352, intron 1 of 16)	338.967	Promoter	1	2097347	2123269	25923	1	171774	NM_170819	0	WBGene00003799	npp-13	Nuclear pore protein	WBGene00003799	WBGene00003799	#N/A	#N/A
1232	chrI	2100107	2100935	829	+	intron	NR_131352, intron 3 of 16)	249.7	Promoter	1	2098647	2123269	24623	1	171774	NM_001306422	1460	WBGene00003799	npp-13	Nuclear pore protein	WBGene00003799	WBGene00003799	#N/A	#N/A
3626	chrIII	7928065	7930924	2860	+	promoter-TSS	NM_001129207)	1172.14	Promoter	3	7929050	7932823	3774	1	176114	NM_066323	0	WBGene00003801	npp-15	Nuclear pore complex protein 15	WBGene00003801	WBGene00003801	#N/A	#N/A
3537	chrIII	13296318	13297799	1482	+	exon	NM_067339, exon 2 of 7)	2012.86	Promoter	3	13296857	13298786	1930	1	176748	NM_067339	0	WBGene00003804	npp-18	Nucleoporin SEH1	WBGene00003804	WBGene00003804	#N/A	#N/A
2634	chrII	10797318	10798456	1139	+	exon	NM_063924, exon 4 of 7)	315.35	Promoter	2	10796894	10798476	1583	2	174663	NM_063923	20	WBGene00003805	npp-19	Nucleoporin NUP35	WBGene00003805	WBGene00003805	#N/A	#N/A
5323	chrIV	1497381	1497907	527	+	Intergenic		1237.43	Promoter	4	1490873	1496007	5135	2	176957	NM_067686	-1374	WBGene00003806	npp-20	Protein SEC13 homolog	WBGene00003806	WBGene00003806	#N/A	#N/A
1863	chrII	8281230	8286976	5747	+	promoter-TSS	NM_063348)	2206.33	Promoter	2	8281282	8283188	1907	2	174329	NM_063348	0	WBGene00003821	nst-1	Guanine nucleotide-binding protein-like 3 homolog	WBGene00003821	WBGene00003821	#N/A	#N/A
1847	chrII	4376090	4377348	1259	+	Intergenic		2626.58	Promoter	2	4372946	4375716	2771	2	173773	NM_062371	-374	WBGene00003825	ntl-2	NOT2_3_5 domain-containing protein	WBGene00003825	WBGene00003825	#N/A	#N/A
2140	chrII	4373916	4375078	1163	+	promoter-TSS	NM_062373)	645.825	Promoter	2	4372946	4374494	1549	2	173773	NM_062373	0	WBGene00003825	ntl-2	NOT2_3_5 domain-containing protein	WBGene00003825	WBGene00003825	#N/A	#N/A
3629	chrIII	11833205	11835249	2045	+	promoter-TSS	NM_001083184)	1162.9	Promoter	3	11831469	11833697	2229	2	176614	NM_001083184	0	WBGene00003826	ntl-3	NOT2_3_5 domain-containing protein	WBGene00003826	WBGene00003826	#N/A	#N/A
3876	chrIII	11835976	11837084	1109	+	intron	NM_001083183, intron 5 of 7)	588	Intron (NR_052170/13188914, intron 1 of 1)	3	11831469	11833697	2229	2	176614	NM_001083184	-2279	WBGene00003826	ntl-3	NOT2_3_5 domain-containing protein	WBGene00003826	WBGene00003826	#N/A	#N/A
8889	chrX	9540555	9541055	501	+	exon	NM_077203, exon 4 of 7)	297.5	Promoter	6	9539946	9542249	2304	1	181174	NM_077203	609	WBGene00003828	nuc-1	Deoxyribonuclease-2	WBGene00003828	WBGene00003828	#N/A	#N/A
8939	chrX	9543155	9543817	663	+	Intergenic		287.55	Distal Intergenic	6	9539946	9542249	2304	1	181174	NM_077203	3209	WBGene00003828	nuc-1	Deoxyribonuclease-2	WBGene00003828	WBGene00003828	#N/A	#N/A
6754	chrV	20831760	20833041	1282	+	promoter-TSS	NM_075620)	1547.03	Promoter	5	20832379	20837224	4846	1	180367	NM_075620	0	WBGene00003830	num-1	Numb-related protein 1;PID domain-containing protein	WBGene00003830	WBGene00003830	#N/A	#N/A
7992	chrV	20833311	20833811	501	+	exon	NM_075620, exon 3 of 8)	161.1	Promoter	5	20833112	20837224	4113	1	180367	NM_001270029	199	WBGene00003830	num-1	Numb-related protein 1;PID domain-containing protein	WBGene00003830	WBGene00003830	#N/A	#N/A
8038	chrV	20835475	20835975	501	+	exon	NM_001028926, exon 1 of 4)	153	Promoter	5	20835615	20837224	1610	1	180367	NM_001028926	0	WBGene00003830	num-1	Numb-related protein 1;PID domain-containing protein	WBGene00003830	WBGene00003830	#N/A	#N/A
6749	chrV	14411841	14421278	9438	+	TTS	NM_001136407)	1604.04	Promoter	5	14416290	14417795	1506	2	179938	NM_074167	0	WBGene00003835	nxf-2	Nuclear RNA export factor 2	WBGene00003835	WBGene00003835	#N/A	#N/A
4803	chrIII	6731782	6732381	600	+	promoter-TSS	NM_066076)	205.1	Promoter	3	6732174	6733846	1673	1	175950	NM_066076	0	WBGene00003851	odr-4	Odorant response abnormal protein 4	WBGene00003851	WBGene00003851	#N/A	#N/A
8339	chrX	12457975	12458525	551	+	TTS	NM_077688)	660.625	Distal Intergenic	6	12459069	12461639	2571	2	181403	NM_077688	3114	WBGene00003854	odr-7	Nuclear hormone receptor family member odr-7	WBGene00003854	WBGene00003854	#N/A	#N/A
3797	chrIII	7153653	7154425	773	+	promoter-TSS	NM_001047395)	688.54	Promoter	3	7146469	7153770	7302	2	176000	NM_001047395	0	WBGene00003858	ogt-1	Protein O-GlcNAc transferase;UDP-N-acetylglucosamine--peptide N-acetylglucosaminyltransferase	WBGene00003858	WBGene00003858	#N/A	#N/A
4762	chrIII	7148560	7149060	501	+	intron	NM_001047395, intron 8 of 12)	212.1	Exon (NM_001047396/176000, exon 4 of 9)	3	7146469	7150590	4122	2	176000	NM_001047396	1530	WBGene00003858	ogt-1	Protein O-GlcNAc transferase;UDP-N-acetylglucosamine--peptide N-acetylglucosaminyltransferase	WBGene00003858	WBGene00003858	#N/A	#N/A
5307	chrIV	8888380	8893182	4803	+	promoter-TSS	NM_001026162)	1328.64	Promoter	4	8889086	8890532	1447	1	177703	NM_069141	0	WBGene00003864	oma-1	CCCH-type zinc finger protein oma-1	WBGene00003864	WBGene00003864	#N/A	#N/A
6746	chrV	8028707	8031748	3042	+	intron	NM_072668, intron 4 of 5)	1640.58	Promoter	5	8029509	8030920	1412	1	179183	NM_072668	0	WBGene00003865	oma-2	CCCH-type zinc finger protein oma-2	WBGene00003865	WBGene00003865	#N/A	#N/A
1958	chrII	11494514	11496534	2021	+	promoter-TSS	NM_182110)	1208.62	Promoter	2	11493464	11495314	1851	2	174759	NM_064055	0	WBGene00003868	ooc-3	Chloride channel CLIC-like protein 1	#N/A	WBGene00003868	#N/A	#N/A
8756	chrX	6456613	6457207	595	+	promoter-TSS	NM_076686)	341.525	Promoter	6	6457033	6461641	4609	1	180919	NM_076686	0	WBGene00003877	pept-1	Peptide transporter family 1	WBGene00003877	WBGene00003877	#N/A	#N/A
5696	chrIV	1107149	1107689	541	+	promoter-TSS	NM_067638)	444.94	Promoter	4	1107449	1110567	3119	1	176931	NM_067638	0	WBGene00003893	ost-1	Kazal-like domain-containing protein;SPARC	WBGene00003893	WBGene00003893	#N/A	#N/A
4538	chrIII	10861862	10862362	501	+	intron	NM_066991, intron 5 of 12)	257.7	Exon (NM_066991/176515, exon 5 of 13)	3	10858313	10866866	8554	1	176515	NM_066991	3549	WBGene00003898	oxi-1	HECT domain-containing protein	WBGene00003898	#N/A	#N/A	#N/A
8906	chrX	13523379	13523879	501	+	intron	NM_077858, intron 3 of 3)	297	Promoter	6	13523205	13525074	1870	2	181473	NM_077858	1195	WBGene00003903	pab-2	Polyadenylate-binding protein	#N/A	#N/A	#N/A	#N/A
76	chrI	9420147	9422928	2782	+	promoter-TSS	NM_001025830)	2535.84	Promoter	1	9421246	9421965	720	2	172768	NM_060103	0	WBGene00003904	pabp-2	RRM domain-containing protein	#N/A	WBGene00003904	#N/A	#N/A
97	chrI	12876076	12877617	1542	+	Intergenic		2115.3	Promoter	1	12878652	12902342	23691	1	173156	NM_060851	-1035	WBGene00003905	pad-1	Protein pad-1	WBGene00003905	WBGene00003905	#N/A	WBGene00003905
1564	chrI	12887139	12887639	501	+	intron	NM_060851, intron 10 of 22)	185.3	Intron (NM_060851/173156, intron 10 of 22)	1	12878652	12902342	23691	1	173156	NM_060851	8487	WBGene00003905	pad-1	Protein pad-1	WBGene00003905	WBGene00003905	#N/A	WBGene00003905
5223	chrIV	7543590	7550905	7316	+	promoter-TSS	NM_001028038)	2167.51	Promoter	4	7544140	7547116	2977	2	177528	NM_001028038	0	WBGene00003914	pam-1	Puromycin-sensitive aminopeptidase	WBGene00003914	WBGene00003914	#N/A	#N/A
3678	chrIII	4560286	4561046	761	+	TTS	NM_001276772)	959.08	Distal Intergenic	3	4562753	4565879	3127	1	175596	NM_065524	-1707	WBGene00003915	pan-1	P-granule-associated novel protein 1	WBGene00003915	WBGene00003915	#N/A	#N/A
3687	chrIII	4562007	4562680	674	+	promoter-TSS	NM_065524)	946.04	Promoter	3	4562753	4565879	3127	1	175596	NM_065524	-73	WBGene00003915	pan-1	P-granule-associated novel protein 1	WBGene00003915	WBGene00003915	#N/A	#N/A
7480	chrV	14127748	14128380	633	+	promoter-TSS	NM_001307761)	282.9	Promoter	5	14112802	14127788	14987	2	179912	NM_001307761	0	WBGene00003916	par-1	Serine/threonine-protein kinase par-1	WBGene00003916	WBGene00003916	#N/A	#N/A
4199	chrIII	5666932	5667601	670	+	intron	NM_001027436, intron 3 of 11)	366.25	Promoter	3	5668541	5675902	7362	1	175783	NM_001047392	-940	WBGene00003918	par-3	Partitioning defective protein 3	WBGene00003918	WBGene00003918	#N/A	#N/A
4664	chrIII	5668124	5668728	605	+	promoter-TSS	NM_001306744)	233.05	Promoter	3	5668541	5675902	7362	1	175783	NM_001047392	0	WBGene00003918	par-3	Partitioning defective protein 3	WBGene00003918	WBGene00003918	#N/A	#N/A
4701	chrIII	5665151	5665651	501	+	intron	NM_001027436, intron 3 of 11)	225.5	Promoter	3	5664372	5676396	12025	1	175783	NM_001306740	779	WBGene00003918	par-3	Partitioning defective protein 3	WBGene00003918	WBGene00003918	#N/A	#N/A
4076	chrIII	8815653	8816225	573	+	Intergenic		432.1	Distal Intergenic	3	8818902	8824978	6077	1	176240	NM_066547	-2677	WBGene00003929	pat-2	Integrin alpha pat-2	WBGene00003929	WBGene00003929	#N/A	#N/A
4814	chrIII	3912493	3912993	501	+	exon	NM_065386, exon 3 of 8)	203.8	Promoter	3	3909329	3914129	4801	2	175504	NM_065386	1136	WBGene00003930	pat-3	Integrin beta pat-3	WBGene00003930	#N/A	#N/A	#N/A
5066	chrIII	3913614	3914114	501	+	exon	NM_065386, exon 2 of 8)	161.1	Promoter	3	3909329	3914129	4801	2	175504	NM_065386	15	WBGene00003930	pat-3	Integrin beta pat-3	WBGene00003930	#N/A	#N/A	#N/A
3809	chrIII	94869	95423	555	+	promoter-TSS	NM_064738)	663.025	Promoter	3	89643	94803	5161	2	175175	NM_064738	-66	WBGene00003931	pat-4	Integrin-linked protein kinase homolog pat-4	WBGene00003931	WBGene00003931	#N/A	#N/A
5465	chrIV	264221	264897	677	+	promoter-TSS	NM_067490)	712.433	Promoter	4	262009	264224	2216	2	176848	NM_067490	0	WBGene00003932	pat-6	Paralyzed arrest at two-fold protein 6	WBGene00003932	WBGene00003932	#N/A	#N/A
6540	chrIV	262839	263339	501	+	intron	NM_067490, intron 4 of 6)	169.1	Promoter	4	262009	264224	2216	2	176848	NM_067490	885	WBGene00003932	pat-6	Paralyzed arrest at two-fold protein 6	WBGene00003932	WBGene00003932	#N/A	#N/A
8572	chrX	16536201	16537139	939	+	promoter-TSS	NM_078279)	435.333	Promoter	6	16536890	16539546	2657	1	181714	NM_078279	0	WBGene00003933	pat-9	Paralysed Arrest at Two-fold	WBGene00003933	WBGene00003933	#N/A	#N/A
934	chrI	5019943	5020524	582	+	promoter-TSS	NM_059101)	324.3	Promoter	1	5019003	5019993	991	2	172127	NM_059100	0	WBGene00003934	pat-10	Paralysed Arrest at Two-fold	WBGene00003934	WBGene00003934	#N/A	#N/A
4662	chrIII	742089	742589	501	+	exon	NM_064849, exon 3 of 3)	233.3	Promoter	3	727639	743314	15676	2	175227	NM_171068	725	WBGene00003936	pat-12	Protein pat-12	WBGene00003936	WBGene00003936	#N/A	#N/A
4756	chrIII	732636	733136	501	+	promoter-TSS	NM_171859)	212.1	Promoter	3	727639	732177	4539	2	175227	NM_171859	-459	WBGene00003936	pat-12	Protein pat-12	WBGene00003936	WBGene00003936	#N/A	#N/A
5016	chrIII	733482	733982	501	+	exon	NM_064846, exon 4 of 8)	161.1	Promoter	3	727639	732177	4539	2	175227	NM_171859	-1305	WBGene00003936	pat-12	Protein pat-12	WBGene00003936	WBGene00003936	#N/A	#N/A
5159	chrIV	1707920	1711738	3819	+	promoter-TSS	NM_171274)	4729.82	Promoter	4	1708904	1709742	839	2	176978	NM_067724	0	WBGene00003947	pbs-1	Proteasome subunit beta	WBGene00003947	WBGene00003947	#N/A	#N/A
1859	chrII	4954022	4956617	2596	+	promoter-TSS	NM_062512)	2286.92	Promoter	2	4954673	4955387	715	2	173858	NM_062512	0	WBGene00003949	pbs-3	Proteasome subunit beta type-3	#N/A	#N/A	#N/A	#N/A
303	chrI	3907754	3910126	2373	+	TTS	NM_058861)	905.5	Promoter	1	3908752	3909514	763	1	171975	NM_058860	0	WBGene00003950	pbs-4	Proteasome subunit beta type-2	WBGene00003950	WBGene00003950	#N/A	#N/A
96	chrI	14719334	14723039	3706	+	promoter-TSS	NM_061157)	2121.78	Promoter	1	14719356	14720462	1107	2	173334	NM_061157	0	WBGene00003951	pbs-5	Proteasome subunit pbs-5	#N/A	WBGene00003951	#N/A	#N/A
3504	chrIII	8242711	8244628	1918	+	promoter-TSS	NM_066406)	2570.62	Promoter	3	8243223	8244092	870	2	176161	NM_066405	0	WBGene00003952	pbs-6	Proteasome subunit beta type-1	WBGene00003952	WBGene00003952	#N/A	#N/A
5667	chrIV	4048025	4050033	2009	+	intron	NM_068065, intron 2 of 2)	461.3	Promoter	4	4048123	4049435	1313	2	177161	NM_068065	0	WBGene00003955	pcn-1	Proliferating cell nuclear antigen	WBGene00003955	WBGene00003955	#N/A	#N/A
7237	chrV	19829222	19829763	542	+	promoter-TSS	NR_051930).2	385.6	Promoter	5	19822765	19830090	7326	2	180301	NM_075440	327	WBGene00003959	pcp-4	Prolyl Carboxy Peptidase like	WBGene00003959	WBGene00003959	#N/A	#N/A
3443	chrIII	3699756	3703679	3924	+	promoter-TSS	NM_065346)	5119.1	Promoter	3	3699852	3701455	1604	2	175472	NM_065345	0	WBGene00003962	pdi-1	Protein disulfide-isomerase 1	#N/A	WBGene00003962	#N/A	#N/A
8095	chrX	4523653	4526682	3030	+	TTS	NR_102181)	3183.22	Promoter	6	4524239	4526204	1966	1	180724	NM_001129628	0	WBGene00003963	pdi-2	Protein disulfide-isomerase 2	WBGene00003963	WBGene00003963	#N/A	#N/A
8263	chrX	1319678	1320325	648	+	Intergenic		775.275	Promoter	6	1321363	1327493	6131	1	180475	NM_001029571	-1038	WBGene00003965	pdk-1	3-phosphoinositide-dependent protein kinase 1	WBGene00003965	WBGene00003965	#N/A	#N/A
1986	chrII	7183515	7184457	943	+	promoter-TSS	NR_003403)	1048.78	Promoter	2	7183825	7185159	1335	1	191741	NM_063089	0	WBGene00003966	pdl-1	Phosphodiesterase delta-like protein	WBGene00003966	WBGene00003966	#N/A	#N/A
8276	chrX	11414467	11415473	1007	+	promoter-TSS	NM_077511)	756.96	Promoter	6	11410575	11414811	4237	2	181334	NM_077511	0	WBGene00003970	pek-1	Eukaryotic translation initiation factor 2-alpha kinase pek-1	WBGene00003970	WBGene00003970	WBGene00003970	WBGene00003970
617	chrI	14261976	14262911	936	+	promoter-TSS	NM_061091)	468.433	Promoter	1	14263314	14271233	7920	1	173294	NM_061091	-403	WBGene00003980	pes-7	Patterned Expression Site	WBGene00003980	WBGene00003980	#N/A	#N/A
905	chrI	14267247	14267993	747	+	intron	NM_061091, intron 6 of 11)	335.6	Exon (NM_061091/173294, exon 7 of 12)	1	14263314	14271233	7920	1	173294	NM_061091	3933	WBGene00003980	pes-7	Patterned Expression Site	WBGene00003980	WBGene00003980	#N/A	#N/A
1577	chrI	14259314	14259814	501	+	Intergenic		181.1	Distal Intergenic	1	14263314	14271233	7920	1	173294	NM_061091	-3500	WBGene00003980	pes-7	Patterned Expression Site	WBGene00003980	WBGene00003980	#N/A	#N/A
6842	chrV	14595333	14598429	3097	+	exon	NM_074209, exon 1 of 3)	1011.17	Promoter	5	14595432	14597033	1602	2	179963	NM_074209	0	WBGene00003982	pes-9	M20_dimer domain-containing protein	WBGene00003982	WBGene00003982	#N/A	#N/A
7686	chrV	14593543	14594430	888	+	Intergenic		239.5	Distal Intergenic	5	14595432	14597033	1602	2	179963	NM_074209	2603	WBGene00003982	pes-9	M20_dimer domain-containing protein	WBGene00003982	WBGene00003982	#N/A	#N/A
8737	chrX	4932855	4933494	640	+	Intergenic		352.433	Distal Intergenic	6	4922895	4929751	6857	2	180766	NM_001047803	-3104	WBGene00003986	mct-4	MFS domain-containing protein;MFS_4 domain-containing protein	WBGene00003986	WBGene00003986	#N/A	#N/A
8920	chrX	4926727	4927331	605	+	promoter-TSS	NM_001047801)	296.967	Promoter	6	4921938	4926843	4906	2	180766	NM_001047801	0	WBGene00003986	mct-4	MFS domain-containing protein;MFS_4 domain-containing protein	WBGene00003986	WBGene00003986	#N/A	#N/A
962	chrI	12922209	12924099	1891	+	exon	NM_060857, exon 2 of 2)	315.433	Promoter	1	12922040	12923282	1243	1	173161	NM_060857	169	WBGene00003989	pfn-1	Profilin-1	#N/A	WBGene00003989	#N/A	#N/A
8129	chrX	5353492	5355620	2129	+	promoter-TSS	NM_076509)	1710.16	Promoter	6	5353527	5354054	528	2	180808	NM_076509	0	WBGene00003990	pfn-2	Profilin-2	WBGene00003990	WBGene00003990	#N/A	#N/A
8289	chrX	1081823	1082370	548	+	Intergenic		731.8	Promoter	6	1079546	1080625	1080	2	180460	NM_075804	-1198	WBGene00003991	pfn-3	Profilin-3	WBGene00003991	WBGene00003991	#N/A	#N/A
5203	chrIV	6973525	6978732	5208	+	exon	NM_001047601, exon 5 of 9)	2538.53	Promoter	4	6974617	6977128	2512	2	177461	NM_001047600	0	WBGene00003992	pgl-1	Guanyl-specific ribonuclease pgl-1	WBGene00003992	WBGene00003992	#N/A	#N/A
4504	chrIII	8671737	8672373	637	+	intron	NM_066510, intron 5 of 6)	266.075	Intron (NM_066510/182022, intron 5 of 6)	3	8670656	8675047	4392	2	182022	NM_066510	2674	WBGene00003993	pgl-2	P granule abnormality protein 2	WBGene00003993	WBGene00003993	#N/A	#N/A
4535	chrIII	8674723	8675223	501	+	promoter-TSS	NM_066510)	257.8	Promoter	3	8670656	8675047	4392	2	182022	NM_066510	0	WBGene00003993	pgl-2	P granule abnormality protein 2	WBGene00003993	WBGene00003993	#N/A	#N/A
4651	chrIII	8673006	8673564	559	+	intron	NM_066510, intron 5 of 6)	234.85	Promoter	3	8670656	8675047	4392	2	182022	NM_066510	1483	WBGene00003993	pgl-2	P granule abnormality protein 2	WBGene00003993	WBGene00003993	#N/A	#N/A
1940	chrII	6249779	6253426	3648	+	TTS	NM_062848)	1318.2	Promoter	2	6251415	6252535	1121	1	174034	NM_062849	0	WBGene00004015	phb-2	Mitochondrial prohibitin complex protein 2	WBGene00004015	WBGene00004015	#N/A	#N/A
6098	chrIV	12215783	12216497	715	+	promoter-TSS	NM_069916)	265.767	Promoter	4	12211212	12215986	4775	2	178170	NM_069916	0	WBGene00004025	phy-2	Prolyl 4-hydroxylase subunit alpha-2	WBGene00004025	WBGene00004025	#N/A	#N/A
4009	chrIII	12426472	12427662	1191	+	exon	NM_001268237, exon 1 of 5)	463.375	Promoter	3	12426893	12429087	2195	1	176667	NM_001268237	0	WBGene00004027	pie-1	Pharynx and intestine in excess protein 1	WBGene00004027	WBGene00004027	#N/A	#N/A
4048	chrIII	12423998	12424532	535	+	intron	NR_052730, intron 1 of 1)	445.7	Intron (NR_052730/13191309, intron 1 of 1)	3	12426893	12429087	2195	1	176667	NM_001268237	-2361	WBGene00004027	pie-1	Pharynx and intestine in excess protein 1	WBGene00004027	WBGene00004027	#N/A	#N/A
827	chrI	732088	732927	840	+	intron	NM_001026563, intron 7 of 8)	360.775	Exon (NM_001026563/3564878, exon 8 of 9)	1	730392	730937	546	1	171665	NM_001306246	1696	WBGene00004028	pif-1	ATP-dependent DNA helicase;ATP-dependent DNA helicase PIF1	WBGene00004028	WBGene00004028	#N/A	#N/A
5571	chrIV	13415519	13416276	758	+	promoter-TSS	NM_001268813)	548.75	Promoter	4	13416041	13421525	5485	1	178306	NR_056884	0	WBGene00004029	pik-1	Pelle-like serine/threonine-protein kinase pik-1	WBGene00004029	WBGene00004029	#N/A	#N/A
6102	chrIV	9795182	9795802	621	+	exon	NM_069348, exon 6 of 15)	265.3	Promoter	4	9792094	9796589	4496	2	177818	NM_069347	787	WBGene00004031	pis-1	PIS (Pax-2, IA-1/6, Smad-2 interacting protein) homolog	WBGene00004031	WBGene00004031	#N/A	#N/A
8433	chrX	9372955	9373556	602	+	intron	NM_001029345, intron 1 of 12)	550.3	Intron (NM_001129650/181166, intron 3 of 14)	6	9371156	9385726	14571	1	181166	NM_001029345	1799	WBGene00004033	pkc-2	Protein kinase C;Protein kinase C-like 2	WBGene00004033	WBGene00004033	#N/A	#N/A
5478	chrIV	7512376	7513904	1529	+	promoter-TSS	NM_068813)	684.5	Promoter	4	7509678	7512661	2984	2	177525	NM_068812	0	WBGene00004039	plc-4	Phosphoinositide phospholipase C	#N/A	WBGene00004039	#N/A	#N/A
3529	chrIII	8100881	8104204	3324	+	exon	NM_001026003, exon 3 of 6)	2069.56	Promoter	3	8101348	8103727	2380	1	176143	NM_001026002	0	WBGene00004042	plk-1	Serine/threonine-protein kinase plk-1	#N/A	WBGene00004042	#N/A	#N/A
5666	chrIV	7632743	7633823	1081	+	promoter-TSS	NM_068840)	463.633	Promoter	4	7633430	7634431	1002	1	177540	NM_068840	0	WBGene00004046	plp-1	Transcriptional activator plp-1	WBGene00004046	WBGene00004046	#N/A	#N/A
5416	chrIV	957574	958261	688	+	Intergenic		845.66	Promoter	4	959521	983709	24189	1	246019	NM_001307625	-1260	WBGene00004047	plx-1	Sema domain-containing protein	WBGene00004047	WBGene00004047	#N/A	WBGene00004047
6321	chrIV	968547	969047	501	+	exon	NM_067617, exon 8 of 24)	212.1	Exon (NM_001307625/246019, exon 8 of 24)	4	972383	983709	11327	1	246019	NM_001307628	-3336	WBGene00004047	plx-1	Sema domain-containing protein	WBGene00004047	WBGene00004047	#N/A	WBGene00004047
6191	chrIV	8146105	8146624	520	+	promoter-TSS	NM_001307229)	248.6	Promoter	4	8147221	8148331	1111	1	177611	NM_001307228	-597	WBGene00004056	pmk-2	Mitogen-activated protein kinase;Mitogen-activated protein kinase pmk-2	WBGene00004056	WBGene00004056	#N/A	#N/A
3180	chrII	6887518	6888018	501	+	promoter-TSS	NM_063007)	193.3	Promoter	2	6884117	6887706	3590	2	174127	NM_063007	0	WBGene00004059	pmp-2	Peroxisomal Membrane Protein related	WBGene00004059	WBGene00004059	#N/A	#N/A
7419	chrV	6665597	6666138	542	+	promoter-TSS	NR_000794)	301.95	Promoter	5	6662259	6665808	3550	2	179056	NM_072288	0	WBGene00004062	pmp-5	ABC transmembrane type-1 domain-containing protein	WBGene00004062	WBGene00004062	#N/A	#N/A
1031	chrI	13013427	13013927	501	+	exon	NM_001026691, exon 5 of 11)	297	Promoter	1	13012220	13023292	11073	1	173176	NM_001026689	1207	WBGene00004063	pmr-1	Calcium-transporting ATPase	WBGene00004063	#N/A	#N/A	#N/A
3690	chrIII	13518343	13520810	2468	+	exon	NM_067396, exon 4 of 7)	926.925	Exon (NM_001276805/176784, exon 4 of 8)	3	13515425	13524093	8669	2	176784	NM_001276805	3283	WBGene00004075	pod-1	Coronin-7	WBGene00004075	#N/A	#N/A	#N/A
4332	chrIII	13525228	13525960	733	+	Intergenic		318.65	Promoter	3	13516053	13524093	8041	2	176784	NM_001276806	-1135	WBGene00004075	pod-1	Coronin-7	WBGene00004075	#N/A	#N/A	#N/A
2057	chrII	1145593	1147877	2285	+	exon	NM_001267098, exon 7 of 11)	806.167	Exon (NM_001267098/173500, exon 7 of 11)	2	1143936	1152375	8440	1	173500	NM_001027230	1657	WBGene00004076	pod-2	Acetyl-CoA carboxylase	WBGene00004076	WBGene00004076	#N/A	#N/A
2137	chrII	1148381	1152040	3660	+	exon	NM_001267098, exon 9 of 11)	650.14	Exon (NM_001267098/173500, exon 9 of 11)	2	1143936	1152375	8440	1	173500	NM_001027230	4445	WBGene00004076	pod-2	Acetyl-CoA carboxylase	WBGene00004076	WBGene00004076	#N/A	#N/A
2801	chrII	1153254	1153789	536	+	Intergenic		270.1	Distal Intergenic	2	1143936	1152375	8440	1	173500	NM_001027230	9318	WBGene00004076	pod-2	Acetyl-CoA carboxylase	WBGene00004076	WBGene00004076	#N/A	#N/A
3928	chrIII	12350563	12351872	1310	+	promoter-TSS	NM_067203)	537.34	Promoter	3	12345565	12351330	5766	2	176657	NM_067202	0	WBGene00004085	pph-4.1	Serine/threonine-protein phosphatase 4 catalytic subunit 1	WBGene00004085	WBGene00004085	#N/A	#N/A
3960	chrIII	12377020	12377520	501	+	promoter-TSS	NM_001027728)	508.8	Promoter	3	12374486	12377248	2763	2	176663	NM_001027727	0	WBGene00004086	pph-4.2	Serine/threonine-protein phosphatase 4 catalytic subunit 2	WBGene00004086	WBGene00004086	#N/A	#N/A
4444	chrIII	12375606	12376283	678	+	exon	NM_001027727, exon 3 of 4)	289.65	Promoter	3	12374486	12377248	2763	2	176663	NM_001027727	965	WBGene00004086	pph-4.2	Serine/threonine-protein phosphatase 4 catalytic subunit 2	WBGene00004086	WBGene00004086	#N/A	#N/A
5117	chrIII	12377751	12378251	501	+	promoter-TSS	NM_001027728)	145	Promoter	3	12374559	12377248	2690	2	176663	NM_001027728	-503	WBGene00004086	pph-4.2	Serine/threonine-protein phosphatase 4 catalytic subunit 2	WBGene00004086	WBGene00004086	#N/A	#N/A
3514	chrIII	2100842	2101537	696	+	Intergenic		2353.36	Promoter	3	2102317	2107165	4849	1	175344	NM_065099	-780	WBGene00004088	ppk-2	PIPK domain-containing protein	WBGene00004088	WBGene00004088	#N/A	#N/A
8485	chrX	12975604	12976263	660	+	promoter-TSS	NM_077754)	500.9	Promoter	6	12969263	12975643	6381	2	181428	NM_077754	0	WBGene00004089	ppk-3	1-phosphatidylinositol-3-phosphate 5-kinase	WBGene00004089	WBGene00004089	#N/A	#N/A
6043	chrIV	10162508	10163250	743	+	exon	NM_069456, exon 4 of 6)	281.3	Promoter	4	10162030	10164255	2226	1	177893	NM_069456	478	WBGene00004091	pps-1	3'-phosphoadenosine-5'-phosphosulfate synthase	#N/A	#N/A	#N/A	#N/A
285	chrI	4183717	4187742	4026	+	promoter-TSS	NM_170850)	966.513	Promoter	1	4186562	4186814	253	1	172013	NM_170850	0	WBGene00004093	ppw-1	PAZ/PIWI domain-containing;Piwi-like protein	WBGene00004093	WBGene00004093	#N/A	#N/A
29	chrI	5158243	5163292	5050	+	exon	NM_059134, exon 5 of 11)	4740.38	Promoter	1	5158815	5162204	3390	2	172152	NM_059134	0	WBGene00004094	ppw-2	Piwi-like protein	WBGene00004094	WBGene00004094	#N/A	#N/A
3885	chrIII	5312518	5314099	1582	+	exon	NM_065736, exon 6 of 7)	573.65	Promoter	3	5311260	5321371	10112	1	175731	NM_065735	1258	WBGene00004095	pqe-1	Putative RNA exonuclease pqe-1	WBGene00004095	WBGene00004095	#N/A	#N/A
4244	chrIII	5314549	5315572	1024	+	promoter-TSS	NM_171864)	346.3	Promoter	3	5315764	5321371	5608	1	175731	NM_171119	-192	WBGene00004095	pqe-1	Putative RNA exonuclease pqe-1	WBGene00004095	WBGene00004095	#N/A	#N/A
4255	chrIII	5318382	5318965	584	+	promoter-TSS	NM_171120)	340.767	Promoter	3	5319571	5321371	1801	1	175731	NM_171120	-606	WBGene00004095	pqe-1	Putative RNA exonuclease pqe-1	WBGene00004095	WBGene00004095	#N/A	#N/A
4348	chrIII	5320209	5320709	501	+	exon	NM_171864, exon 4 of 5)	314.1	Promoter	3	5319571	5321371	1801	1	175731	NM_171120	638	WBGene00004095	pqe-1	Putative RNA exonuclease pqe-1	WBGene00004095	WBGene00004095	#N/A	#N/A
4841	chrIII	5310383	5310902	520	+	promoter-TSS	NM_065736)	194.65	Promoter	3	5311260	5315532	4273	1	175731	NM_065736	-358	WBGene00004095	pqe-1	Putative RNA exonuclease pqe-1	WBGene00004095	WBGene00004095	#N/A	#N/A
2582	chrII	11150772	11152361	1590	+	exon	NM_063990, exon 4 of 6)	337.78	Promoter	2	11150559	11152564	2006	2	174705	NM_063990	203	WBGene00004096	pqm-1	C2H2-type domain-containing protein	WBGene00004096	WBGene00004096	#N/A	#N/A
3365	chrII	11153893	11154393	501	+	Intergenic		161.1	Promoter	2	11150559	11152564	2006	2	174705	NM_063990	-1329	WBGene00004096	pqm-1	C2H2-type domain-containing protein	WBGene00004096	WBGene00004096	#N/A	#N/A
2142	chrII	8968659	8970032	1374	+	promoter-TSS	NM_063510)	645.66	Promoter	2	8967197	8969293	2097	2	174430	NM_001026806	0	WBGene00004105	szy-20	SUZ domain-containing protein;Suppressor of zyg-1 protein 20	#N/A	WBGene00004105	#N/A	#N/A
2464	chrII	8967331	8968574	1244	+	exon	NM_001267259, exon 5 of 6)	388.15	Promoter	2	8967197	8969293	2097	2	174430	NM_001026806	719	WBGene00004105	szy-20	SUZ domain-containing protein;Suppressor of zyg-1 protein 20	#N/A	WBGene00004105	#N/A	#N/A
8560	chrX	4307324	4308144	821	+	promoter-TSS	NM_001355086)	443.74	Promoter	6	4298095	4306961	8867	2	180705	NM_001355086	-363	WBGene00004106	pqn-15	Prion-like-(Q/N-rich)-domain-bearing protein	WBGene00004106	WBGene00004106	#N/A	#N/A
267	chrI	5904062	5904852	791	+	promoter-TSS	NM_182013)	1000.62	Promoter	1	5902262	5904329	2068	2	172264	NM_059309	0	WBGene00004109	stam-1	Signal transducing adapter molecule 1	WBGene00004109	WBGene00004109	#N/A	#N/A
1113	chrI	5902104	5902604	501	+	TTS	NM_182013)	275.8	Exon (NM_059309/172264, exon 5 of 6)	1	5902515	5904309	1795	2	172264	NM_182013	1705	WBGene00004109	stam-1	Signal transducing adapter molecule 1	WBGene00004109	WBGene00004109	#N/A	#N/A
425	chrI	6792527	6795556	3030	+	exon	NM_059544, exon 6 of 13)	664.683	Exon (NM_059544/172402, exon 4 of 13)	1	6791025	6797328	6304	1	172402	NM_059544	1502	WBGene00004110	pqn-20	Prion-like-(Q/N-rich)-domain-bearing protein	#N/A	WBGene00004110	#N/A	#N/A
380	chrI	6779865	6780616	752	+	promoter-TSS	NM_059539)	750.9	Promoter	1	6774516	6779906	5391	2	172398	NM_001025858	0	WBGene00004111	pqn-21	C2H2-type domain-containing protein	WBGene00004111	WBGene00004111	#N/A	#N/A
2150	chrII	13456513	13457239	727	+	intron	NM_001267458, intron 3 of 7)	636.475	Promoter	2	13449469	13455060	5592	2	3564944	NM_001267460	-1453	WBGene00004116	pqn-27	Prion-like-(Q/N-rich)-domain-bearing protein	WBGene00004116	WBGene00004116	#N/A	#N/A
828	chrI	8416032	8416585	554	+	promoter-TSS	NM_059883)	359.767	Promoter	1	8416832	8424865	8034	1	172628	NM_001128970	-247	WBGene00004117	sin-3	Paired amphipathic helix protein sin-3	WBGene00004117	WBGene00004117	#N/A	#N/A
8249	chrX	17030162	17031059	898	+	promoter-TSS	NM_078350)	802.95	Promoter	6	17022269	17030200	7932	2	181743	NM_001307917	0	WBGene00004121	ptrn-1	Patronin (microtubule-binding protein) homolog	WBGene00004121	WBGene00004121	#N/A	#N/A
8106	chrX	13969163	13970114	952	+	Intergenic		2231.06	Promoter	6	13965817	13968630	2814	2	181506	NM_077924	-533	WBGene00004126	pqn-39	Prion-like-(Q/N-rich)-domain-bearing protein	WBGene00004126	WBGene00004126	#N/A	#N/A
9358	chrX	13968231	13968731	501	+	exon	NM_077924, exon 1 of 8)	177.2	Promoter	6	13965817	13968630	2814	2	181506	NM_077924	0	WBGene00004126	pqn-39	Prion-like-(Q/N-rich)-domain-bearing protein	WBGene00004126	WBGene00004126	#N/A	#N/A
4106	chrIII	1905400	1906125	726	+	promoter-TSS	NM_001361891)	412.675	Promoter	3	1905967	1931338	25372	1	175335	NM_001267920	0	WBGene00004128	pqn-41	Polyglutamine-repeat protein pqn-41	WBGene00004128	WBGene00004128	#N/A	#N/A
1918	chrII	2452401	2455377	2977	+	TTS	NR_000918)	1450.54	Promoter	2	2453480	2454398	919	2	173600	NM_001129141	0	WBGene00004129	pqn-42	Prion-like-(Q/N-rich)-domain-bearing protein	WBGene00004129	WBGene00004129	#N/A	#N/A
869	chrI	5377323	5377921	599	+	promoter-TSS	NM_059180)	341.7	Promoter	1	5373409	5377365	3957	2	172187	NM_059180	0	WBGene00004131	tent-5	TErminal NucleotidylTransferase	WBGene00004131	WBGene00004131	WBGene00004131	#N/A
1303	chrI	5375349	5375990	642	+	intron	NM_059180, intron 2 of 6)	236.4	Promoter	1	5373409	5376317	2909	2	172187	NM_182025	327	WBGene00004131	tent-5	TErminal NucleotidylTransferase	WBGene00004131	WBGene00004131	WBGene00004131	#N/A
3753	chrIII	6945276	6946963	1688	+	promoter-TSS	NM_001346614)	761.85	Promoter	3	6941998	6945647	3650	2	175970	NM_001322632	0	WBGene00004133	abu-13	Activated in Blocked Unfolded protein response	WBGene00004133	WBGene00004133	#N/A	#N/A
2856	chrII	4038565	4039185	621	+	promoter-TSS	NM_062310)	256.2	Promoter	2	4038963	4043053	4091	1	173743	NM_062310	0	WBGene00004135	pqn-48	Prion-like-(Q/N-rich)-domain-bearing protein	WBGene00004135	WBGene00004135	#N/A	#N/A
2981	chrII	4040867	4041429	563	+	intron	NM_062310, intron 3 of 7)	230.75	Exon (NM_062310/173743, exon 3 of 8)	2	4038963	4043053	4091	1	173743	NM_062310	1904	WBGene00004135	pqn-48	Prion-like-(Q/N-rich)-domain-bearing protein	WBGene00004135	WBGene00004135	#N/A	#N/A
6731	chrV	5049160	5051962	2803	+	TTS	NM_001361760)	1880.36	Promoter	5	5050175	5051803	1629	1	178893	NM_071954	0	WBGene00004136	pqn-51	Prion-like-(Q/N-rich)-domain-bearing protein	WBGene00004136	WBGene00004136	#N/A	#N/A
6814	chrV	12065199	12066385	1187	+	promoter-TSS	NR_024311)	1178	Promoter	5	12063601	12065359	1759	2	179656	NM_073622	0	WBGene00004138	pqn-53	Prion-like-(Q/N-rich)-domain-bearing protein	#N/A	#N/A	#N/A	#N/A
7233	chrV	1465195	1466238	1044	+	exon	NM_071022, exon 3 of 3)	386.6	Promoter	5	1465014	1466274	1261	1	187728	NM_071022	181	WBGene00004139	pqn-54	Prion-like-(Q/N-rich)-domain-bearing protein	WBGene00004139	#N/A	#N/A	#N/A
7835	chrV	9616338	9616968	631	+	exon	NM_073078, exon 2 of 2)	201.4	Promoter	5	9616056	9617539	1484	1	188181	NM_073078	282	WBGene00004146	pqn-63	Prion-like-(Q/N-rich)-domain-bearing protein	WBGene00004146	WBGene00004146	#N/A	#N/A
75	chrI	3740094	3741726	1633	+	promoter-TSS	NM_058809)	2565.72	Promoter	1	3734429	3740334	5906	2	171942	NM_058808	0	WBGene00004147	larp-5	HTH La-type RNA-binding domain-containing protein	WBGene00004147	WBGene00004147	#N/A	#N/A
269	chrI	3737696	3738840	1145	+	promoter-TSS	NM_182024)	993.65	Promoter	1	3733598	3737450	3853	2	171942	NM_182024	-246	WBGene00004147	larp-5	HTH La-type RNA-binding domain-containing protein	WBGene00004147	WBGene00004147	#N/A	#N/A
842	chrI	3734768	3736301	1534	+	exon	NM_182024, exon 5 of 7)	352	Promoter	1	3733598	3737450	3853	2	171942	NM_182024	1149	WBGene00004147	larp-5	HTH La-type RNA-binding domain-containing protein	WBGene00004147	WBGene00004147	#N/A	#N/A
1112	chrI	3739154	3739654	501	+	intron	NM_058808, intron 1 of 7)	275.8	Promoter	1	3734429	3740334	5906	2	171942	NM_058808	680	WBGene00004147	larp-5	HTH La-type RNA-binding domain-containing protein	WBGene00004147	WBGene00004147	#N/A	#N/A
889	chrI	3277698	3278198	501	+	promoter-TSS	NM_058736)	339.4	Promoter	1	3269573	3277656	8084	2	189086	NM_001313514	-42	WBGene00004154	pqn-72	Prion-like-(Q/N-rich)-domain-bearing protein	WBGene00004154	WBGene00004154	#N/A	#N/A
1250	chrI	3272681	3273218	538	+	intron	NM_001129055, intron 7 of 9)	247.7	Exon (NM_001129055/189086, exon 7 of 10)	1	3269573	3277655	8083	2	189086	NM_001129055	4437	WBGene00004154	pqn-72	Prion-like-(Q/N-rich)-domain-bearing protein	WBGene00004154	WBGene00004154	#N/A	#N/A
1527	chrI	3274422	3274922	501	+	exon	NM_001313514, exon 4 of 10)	193.3	Exon (NM_001129055/189086, exon 4 of 10)	1	3269573	3277655	8083	2	189086	NM_001129055	2733	WBGene00004154	pqn-72	Prion-like-(Q/N-rich)-domain-bearing protein	WBGene00004154	WBGene00004154	#N/A	#N/A
5851	chrIV	13329593	13330910	1318	+	exon	NM_070161, exon 5 of 6)	350.15	Promoter	4	13329783	13330821	1039	2	178294	NM_001306997	0	WBGene00004156	pqn-74	Chitin-binding type-2 domain-containing protein	WBGene00004156	WBGene00004156	#N/A	#N/A
5133	chrIII	12625891	12626391	501	+	promoter-TSS	NM_001312959)	128.9	Promoter	3	12626575	12651231	24657	1	176683	NM_001268248	-184	WBGene00004161	pqn-80	HUN domain-containing protein;Prion-like-(Q/N-rich)-domain-bearing protein	WBGene00004161	WBGene00004161	#N/A	#N/A
2558	chrII	254992	255816	825	+	promoter-TSS	NM_061286)	340.433	Promoter	2	241114	255182	14069	2	173410	NM_061286	0	WBGene00004166	pqn-85	Nipped-B protein;Nipped-B-like protein pqn-85	WBGene00004166	WBGene00004166	#N/A	#N/A
2332	chrII	12213269	12214903	1635	+	exon	NM_064193, exon 11 of 14)	456.48	Exon (NM_001129193/174861, exon 11 of 14)	2	12209688	12221633	11946	2	174861	NM_001129193	6730	WBGene00004167	pqn-87	MATH domain-containing protein	WBGene00004167	WBGene00004167	#N/A	#N/A
2483	chrII	12215627	12216268	642	+	exon	NM_064193, exon 9 of 14)	379.667	Exon (NM_001129193/174861, exon 9 of 14)	2	12209688	12221633	11946	2	174861	NM_001129193	5365	WBGene00004167	pqn-87	MATH domain-containing protein	WBGene00004167	WBGene00004167	#N/A	#N/A
2496	chrII	12221262	12221927	666	+	promoter-TSS	NR_051775)	371.36	Promoter	2	12209688	12221633	11946	2	174861	NM_001129193	0	WBGene00004167	pqn-87	MATH domain-containing protein	WBGene00004167	WBGene00004167	#N/A	#N/A
3248	chrII	12217247	12217747	501	+	exon	NM_064193, exon 7 of 14)	177.2	Exon (NM_001129193/174861, exon 7 of 14)	2	12209688	12221633	11946	2	174861	NM_001129193	3886	WBGene00004167	pqn-87	MATH domain-containing protein	WBGene00004167	WBGene00004167	#N/A	#N/A
3035	chrII	9225606	9226369	764	+	TTS	NM_063564)	219.133	Promoter	2	9225412	9227157	1746	2	174464	NM_063565	788	WBGene00004174	abu-14	Activated in Blocked Unfolded protein response	WBGene00004174	WBGene00004174	#N/A	#N/A
51	chrI	7584814	7590200	5387	+	exon	NM_059720, exon 3 of 9)	3502.7	Promoter	1	7585514	7588361	2848	2	172515	NM_059720	0	WBGene00004178	prg-1	Piwi-like protein	WBGene00004178	WBGene00004178	#N/A	#N/A
4319	chrIII	6989795	6990439	645	+	promoter-TSS	NM_001276777)	322.433	Promoter	3	6990356	7002175	11820	1	175980	NM_001276777	0	WBGene00004182	prk-1	Protein kinase domain-containing protein	WBGene00004182	WBGene00004182	#N/A	#N/A
4949	chrIII	6995703	6996203	501	+	promoter-TSS	NM_171179)	177.2	Promoter	3	6996482	6997351	870	1	175980	NM_066127	-279	WBGene00004182	prk-1	Protein kinase domain-containing protein	WBGene00004182	WBGene00004182	#N/A	#N/A
5022	chrIII	6990966	6991466	501	+	intron	NM_001276777, intron 1 of 10)	161.1	Promoter	3	6990356	7002175	11820	1	175980	NM_001276777	610	WBGene00004182	prk-1	Protein kinase domain-containing protein	WBGene00004182	WBGene00004182	#N/A	#N/A
2065	chrII	10541934	10542581	648	+	promoter-TSS	NM_063870)	791.4	Promoter	2	10539549	10541985	2437	2	174622	NM_063870	0	WBGene00004185	pro-1	Pre-rRNA-processing protein pro-1	WBGene00004185	WBGene00004185	#N/A	#N/A
2098	chrII	7251834	7253909	2076	+	promoter-TSS	NM_063112)	696.186	Promoter	2	7250226	7252003	1778	2	174192	NM_063112	0	WBGene00004198	prx-13	putative peroxisomal membrane protein PEX13	WBGene00004198	WBGene00004198	#N/A	#N/A
2535	chrII	7250301	7251504	1204	+	TTS	NM_063111)	354.4	Promoter	2	7250226	7252003	1778	2	174192	NM_063112	499	WBGene00004198	prx-13	putative peroxisomal membrane protein PEX13	WBGene00004198	WBGene00004198	#N/A	#N/A
5095	chrIII	8809178	8809678	501	+	promoter-TSS	NM_066546)	145	Promoter	3	8807831	8809289	1459	2	176239	NM_066546	0	WBGene00004201	prx-19	Putative peroxisomal biogenesis factor 19	WBGene00004201	WBGene00004201	#N/A	#N/A
598	chrI	14179577	14180283	707	+	promoter-TSS	NM_061073)	479.8	Promoter	1	14173036	14179356	6321	2	173287	NM_061073	-221	WBGene00004202	pry-1	Axin-like protein pry-1	WBGene00004202	WBGene00004202	#N/A	#N/A
933	chrI	14180986	14181508	523	+	Intergenic		324.9	Distal Intergenic	1	14173036	14179356	6321	2	173287	NM_061073	-1630	WBGene00004202	pry-1	Axin-like protein pry-1	WBGene00004202	WBGene00004202	#N/A	#N/A
6959	chrV	20249557	20250145	589	+	promoter-TSS	NM_001269978)	664.28	Promoter	5	20239859	20249460	9602	2	180324	NM_001269978	-97	WBGene00004203	swsn-1	SANT domain-containing protein	WBGene00004203	WBGene00004203	#N/A	WBGene00004203
7320	chrV	20241267	20241961	695	+	exon	NM_001368485, exon 2 of 3)	343	Exon (NM_001368484/180324, exon 2 of 3)	5	20239859	20244463	4605	2	180324	NM_001368484	2502	WBGene00004203	swsn-1	SANT domain-containing protein	WBGene00004203	WBGene00004203	#N/A	WBGene00004203
5228	chrIV	11124563	11126274	1712	+	promoter-TSS	NM_069681)	2019.9	Promoter	4	11126074	11130824	4751	1	178015	NM_069681	0	WBGene00004204	swsn-4	SWI/SNF nucleosome remodeling complex component	#N/A	WBGene00004204	#N/A	#N/A
6381	chrIV	11128293	11128793	501	+	exon	NM_069681, exon 5 of 8)	193.3	Exon (NM_069681/178015, exon 5 of 8)	4	11126074	11130824	4751	1	178015	NM_069681	2219	WBGene00004204	swsn-4	SWI/SNF nucleosome remodeling complex component	#N/A	WBGene00004204	#N/A	#N/A
2608	chrII	2854673	2855287	615	+	intron	NR_052798, intron 1 of 2)	324.125	Intron (NR_052798/13191556, intron 1 of 2)	2	2845616	2852512	6897	2	173631	NM_061983	-2161	WBGene00004210	ptc-3	Protein patched homolog 3	WBGene00004210	WBGene00004210	#N/A	#N/A
2113	chrII	5918314	5918941	628	+	promoter-TSS	NM_001306583)	678.4	Promoter	2	5918712	5920968	2257	1	24104681	NM_001306583	0	WBGene00004214	ptp-2	Tyrosine-protein phosphatase non-receptor type ptp-2	#N/A	WBGene00004214	#N/A	#N/A
7035	chrV	1169729	1171043	1315	+	exon	NM_001313273, exon 5 of 9)	560.9	Promoter	5	1170129	1174814	4686	1	191750	NM_001313272	0	WBGene00004230	ptr-16	SSD domain-containing protein	WBGene00004230	#N/A	#N/A	#N/A
2724	chrII	15158279	15158779	501	+	intron	NM_064713, intron 1 of 11)	290	Promoter	2	15158183	15163472	5290	1	175165	NM_064713	96	WBGene00004234	ptr-20	SSD domain-containing protein	WBGene00004234	#N/A	#N/A	#N/A
3352	chrII	15159661	15160161	501	+	intron	NM_064713, intron 5 of 11)	161.1	Promoter	2	15158183	15163472	5290	1	175165	NM_064713	1478	WBGene00004234	ptr-20	SSD domain-containing protein	WBGene00004234	#N/A	#N/A	#N/A
1359	chrI	545406	545907	502	+	Intergenic		223.95	Distal Intergenic	1	550708	556061	5354	1	191752	NM_058350	-4801	WBGene00004235	ptr-21	SSD domain-containing protein	WBGene00004235	WBGene00004235	#N/A	#N/A
5260	chrIV	13509809	13512383	2575	+	exon	NM_070205, exon 2 of 3)	1711.02	Promoter	4	13510518	13512145	1628	2	178320	NM_070205	0	WBGene00004239	puf-3	PUM-HD domain-containing protein	WBGene00004239	WBGene00004239	#N/A	#N/A
1903	chrII	8573601	8577821	4221	+	TTS	NM_063412)	1573.33	Promoter	2	8575577	8577416	1840	1	174373	NM_063413	0	WBGene00004241	puf-5	Pumilio domain-containing protein 5	WBGene00004241	#N/A	#N/A	#N/A
2241	chrII	13042775	13044005	1231	+	promoter-TSS	NM_064372)	530.7	Promoter	2	13040180	13043410	3231	2	174947	NM_064372	0	WBGene00004242	puf-6	Pumilio domain-containing protein 6	WBGene00004242	WBGene00004242	#N/A	#N/A
6826	chrV	16792138	16795550	3413	+	promoter-TSS	NM_001129556)	1103.78	Promoter	5	16792843	16793256	414	2	180123	NM_001129556	0	WBGene00004248	pus-1	PseudoU_synth_1 domain-containing protein;tRNA pseudouridine synthase	WBGene00004248	WBGene00004248	#N/A	#N/A
6965	chrV	11818597	11822964	4368	+	promoter-TSS	NM_001269448)	655.9	Promoter	5	11818130	11820389	2260	2	179616	NM_001269448	0	WBGene00004258	pyc-1	Pyruvate carboxylase 1	#N/A	WBGene00004258	#N/A	#N/A
7676	chrV	11823377	11823877	501	+	Intergenic		241.6	Promoter	5	11818130	11822352	4223	2	179616	NM_001269447	-1025	WBGene00004258	pyc-1	Pyruvate carboxylase 1	#N/A	WBGene00004258	#N/A	#N/A
2466	chrII	8652928	8654375	1448	+	exon	NM_063437, exon 7 of 13)	387.85	Exon (NM_063437/174385, exon 6 of 13)	2	8651134	8658417	7284	1	174385	NM_063437	1794	WBGene00004259	pyr-1	Glutamine-dependent carbamoyl-phosphate synthase	WBGene00004259	WBGene00004259	#N/A	#N/A
2832	chrII	8650332	8650832	501	+	promoter-TSS	NM_063437)	260.4	Promoter	2	8651134	8658417	7284	1	174385	NM_063437	-302	WBGene00004259	pyr-1	Glutamine-dependent carbamoyl-phosphate synthase	WBGene00004259	WBGene00004259	#N/A	#N/A
4150	chrIII	9007096	9007596	501	+	TTS	NM_066593)	386.6	Promoter	3	9005029	9005949	921	2	176275	NM_066592	-1147	WBGene00004269	rab-6.1	Ras-related protein Rab-6.1	#N/A	WBGene00004269	#N/A	#N/A
4257	chrIII	9005467	9006508	1042	+	promoter-TSS	NM_066592)	339.55	Promoter	3	9005029	9005949	921	2	176275	NM_066592	0	WBGene00004269	rab-6.1	Ras-related protein Rab-6.1	#N/A	WBGene00004269	#N/A	#N/A
8204	chrX	17221856	17222657	802	+	promoter-TSS	NM_078389)	954.08	Promoter	6	17222479	17224174	1696	1	181759	NM_078389	0	WBGene00004270	rab-6.2	Ras-related protein Rab-6.2	WBGene00004270	WBGene00004270	#N/A	#N/A
350	chrI	3683230	3685097	1868	+	promoter-TSS	NM_058799)	807.18	Promoter	1	3683271	3684059	789	2	171935	NM_058798	0	WBGene00004272	rab-8	RAB family	WBGene00004272	WBGene00004272	#N/A	#N/A
3650	chrIII	1079610	1081764	2155	+	promoter-TSS	NM_171861)	1064.84	Promoter	3	1079682	1080338	657	2	175272	NM_171861	0	WBGene00004277	rab-18	Ras-related protein Rab-18	WBGene00004277	WBGene00004277	#N/A	#N/A
5574	chrIV	13383730	13384542	813	+	promoter-TSS	NM_070175)	545.1	Promoter	4	13382143	13383936	1794	2	178301	NM_070175	0	WBGene00004278	rab-19	RAB family	WBGene00004278	WBGene00004278	#N/A	#N/A
4857	chrIII	10562572	10563072	501	+	promoter-TSS	NM_066927)	193.3	Promoter	3	10563041	10565281	2241	1	176476	NM_066927	0	WBGene00004282	rab-30	RAB family	WBGene00004282	WBGene00004282	#N/A	#N/A
5385	chrIV	10284492	10285015	524	+	promoter-TSS	NM_001276842)	947.34	Promoter	4	10281976	10284244	2269	2	177914	NM_001028294	-248	WBGene00004297	rad-51	DNA repair protein RAD51 homolog	WBGene00004297	WBGene00004297	#N/A	#N/A
2441	chrII	11015686	11017123	1438	+	exon	NM_063961, exon 2 of 2)	398.05	Promoter	2	11015692	11016824	1133	2	174687	NM_063961	0	WBGene00004300	ram-2	Col_cuticle_N domain-containing protein	WBGene00004300	#N/A	#N/A	#N/A
1810	chrII	8323251	8330039	6789	+	TTS	NM_001026814)	4454.17	Promoter	2	8323062	8325050	1989	2	174332	NM_063352	0	WBGene00004304	ran-3	Regulator of chromosome condensation	WBGene00004304	WBGene00004304	#N/A	#N/A
262	chrI	8590281	8591653	1373	+	promoter-TSS	NM_059921)	1020.06	Promoter	1	8591217	8591747	531	1	172648	NM_059921	0	WBGene00004305	ran-4	putative nuclear transport factor 2	WBGene00004305	WBGene00004305	#N/A	#N/A
16	chrI	9617152	9628472	11321	+	TTS	NM_060152)	5901.79	Promoter	1	9616606	9618101	1496	2	172801	NM_060150	0	WBGene00004312	rba-1	putative histone-binding protein rba-1	WBGene00004312	WBGene00004312	#N/A	#N/A
8306	chrX	14983203	14983734	532	+	promoter-TSS	NM_078089)	703.3	Promoter	6	14983561	14987232	3672	1	181595	NM_078089	0	WBGene00004317	rbg-1	Rab3 GTPase-activating protein catalytic subunit	WBGene00004317	WBGene00004317	#N/A	#N/A
572	chrI	7961658	7962636	979	+	promoter-TSS	NM_001026462)	502.26	Promoter	1	7962065	7972291	10227	1	172574	NM_001026460	0	WBGene00004318	rbg-2	Rab3 GTPase-activating protein regulatory subunit	WBGene00004318	WBGene00004318	#N/A	#N/A
6875	chrV	9991527	9992527	1001	+	promoter-TSS	NM_171525)	852.675	Promoter	5	9988043	9991614	3572	2	179393	NM_171525	0	WBGene00004323	rde-1	Piwi domain-containing protein	WBGene00004323	WBGene00004323	#N/A	#N/A
268	chrI	719496	721436	1941	+	promoter-TSS	NM_058372)	996.32	Promoter	1	718125	719684	1560	2	171664	NM_058372	0	WBGene00004332	rec-1	Uncharacterized protein	WBGene00004332	WBGene00004332	#N/A	#N/A
5225	chrIV	13353078	13356644	3567	+	exon	NM_070165, exon 3 of 5)	2153.8	Promoter	4	13349241	13353193	3953	2	178295	NM_001268798	0	WBGene00004333	rec-8	Meiotic recombination protein rec-8	WBGene00004333	WBGene00004333	#N/A	#N/A
5750	chrIV	13352410	13353063	654	+	promoter-TSS	NM_070165)	407.6	Promoter	4	13349241	13353193	3953	2	178295	NM_001268798	130	WBGene00004333	rec-8	Meiotic recombination protein rec-8	WBGene00004333	WBGene00004333	#N/A	#N/A
6591	chrIV	13351397	13351897	501	+	exon	NM_001268799, exon 1 of 4)	161.1	Promoter	4	13349241	13352027	2787	2	178295	NM_001268799	130	WBGene00004333	rec-8	Meiotic recombination protein rec-8	WBGene00004333	WBGene00004333	#N/A	#N/A
7071	chrV	14835046	14835797	752	+	promoter-TSS	NM_001136438)	520.3	Promoter	5	14829596	14834572	4977	2	179981	NM_001136438	-474	WBGene00004336	ret-1	Reticulon-like protein	WBGene00004336	#N/A	#N/A	#N/A
8047	chrV	14644361	14644861	501	+	intron	NR_069988, intron 4 of 7)	153	Promoter	5	14642804	14645745	2942	2	179967	NM_001269677	884	WBGene00004337	rfc-1	Replication factor C subunit 1	WBGene00004337	#N/A	#N/A	#N/A
2221	chrII	12667798	12668930	1133	+	promoter-TSS	NM_001267422)	551.5	Promoter	2	12667698	12671623	3926	1	189666	NM_001267421	100	WBGene00004347	rgs-4	RGS domain-containing protein	WBGene00004347	WBGene00004347	#N/A	#N/A
3353	chrII	12661868	12662368	501	+	intron	NM_064302, intron 3 of 4)	161.1	Intron (NM_064302/189665, intron 3 of 4)	2	12667698	12671623	3926	1	189666	NM_001267421	-5330	WBGene00004347	rgs-4	RGS domain-containing protein	WBGene00004347	WBGene00004347	#N/A	#N/A
8800	chrX	3540561	3541426	866	+	TTS	NM_171944)	326.3	Promoter	6	3542631	3557160	14530	1	180645	NM_001038462	-1205	WBGene00004350	rgs-7	RGS domain-containing protein;Regulator of G-protein signaling rgs-7	WBGene00004350	WBGene00004350	#N/A	#N/A
9001	chrX	3555428	3556140	713	+	promoter-TSS	NM_001129682)	265.1	Promoter	6	3555906	3557160	1255	1	180645	NM_001129681	0	WBGene00004350	rgs-7	RGS domain-containing protein;Regulator of G-protein signaling rgs-7	WBGene00004350	WBGene00004350	#N/A	#N/A
9096	chrX	3543195	3543817	623	+	intron	NM_001038462, intron 2 of 5)	251.233	Promoter	6	3542631	3557160	14530	1	180645	NM_076209	564	WBGene00004350	rgs-7	RGS domain-containing protein;Regulator of G-protein signaling rgs-7	WBGene00004350	WBGene00004350	#N/A	#N/A
9327	chrX	3546786	3547286	501	+	promoter-TSS	NM_001029544)	185.3	Promoter	6	3547499	3557160	9662	1	180645	NM_001029544	-213	WBGene00004350	rgs-7	RGS domain-containing protein;Regulator of G-protein signaling rgs-7	WBGene00004350	WBGene00004350	#N/A	#N/A
8995	chrX	1914999	1915542	544	+	promoter-TSS	NM_075949)	266.533	Promoter	6	1915314	1916925	1612	1	180506	NM_075949	0	WBGene00004352	rgs-9	Regulator of G-protein signaling rgs-9	WBGene00004352	WBGene00004352	#N/A	#N/A
6612	chrIV	11581726	11582226	501	+	TTS	NR_101962)	161.1	Promoter	4	11583139	11583431	293	1	178080	NM_001307034	-913	WBGene00004360	rib-1	Exostosin-1 homolog	WBGene00004360	#N/A	#N/A	#N/A
5715	chrIV	7817746	7818374	629	+	promoter-TSS	NM_068898)	430.2	Promoter	4	7818263	7820746	2484	1	177570	NM_068898	0	WBGene00004363	ric-3	Resistance to inhibitors of cholinesterase protein 3	WBGene00004363	WBGene00004363	#N/A	#N/A
7715	chrV	6211462	6211963	502	+	promoter-TSS	NM_001029024)	232.5	Promoter	5	6211922	6217259	5338	1	179010	NM_001029024	0	WBGene00004373	rme-1	Receptor Mediated Endocytosis	WBGene00004373	WBGene00004373	#N/A	#N/A
5207	chrIV	5469987	5473205	3219	+	intron	NM_001306756, intron 2 of 5)	2452.02	Promoter	4	5470029	5473088	3060	1	177329	NM_068414	0	WBGene00004374	rme-2	Receptor Mediated Endocytosis	WBGene00004374	WBGene00004374	#N/A	#N/A
806	chrI	8082606	8083975	1370	+	promoter-TSS	NM_059821)	370.7	Promoter	1	8083630	8095117	11488	1	172594	NM_001026224	0	WBGene00004378	rme-8	J domain-containing protein	WBGene00004378	WBGene00004378	#N/A	#N/A
2373	chrII	8516682	8517677	996	+	promoter-TSS	NM_063395)	433.24	Promoter	2	8517153	8518201	1049	1	266861	NM_063395	0	WBGene00004383	rnh-2	Ribonuclease H2 subunit A	WBGene00004383	WBGene00004383	#N/A	#N/A
5966	chrIV	4171741	4172379	639	+	promoter-TSS	NM_068103)	302.6	Promoter	4	4172108	4173898	1791	1	177181	NM_068103	0	WBGene00004385	rnp-2	RNP (RRM RNA binding domain) containing	WBGene00004385	WBGene00004385	#N/A	#N/A
3573	chrIII	852799	855352	2554	+	promoter-TSS	NM_064876)	1672.54	Promoter	3	852940	853908	969	2	175244	NM_064875	0	WBGene00004388	rnp-5	RRM domain-containing protein	WBGene00004388	WBGene00004388	#N/A	#N/A
3705	chrIII	9225020	9228999	3980	+	promoter-TSS	NR_023964)	875.25	Promoter	3	9225521	9228248	2728	2	176301	NM_066638	0	WBGene00004391	rnr-1	Ribonucleoside-diphosphate reductase large subunit	WBGene00004391	WBGene00004391	#N/A	#N/A
3716	chrIII	4093780	4097286	3507	+	promoter-TSS	NM_065420)	830.067	Promoter	3	4093515	4094888	1374	2	175525	NM_065420	0	WBGene00004392	rnr-2	Ribonucleoside-diphosphate reductase small chain	WBGene00004392	WBGene00004392	#N/A	#N/A
3256	chrII	12169551	12170051	501	+	intron	NM_064187, intron 6 of 7)	177.2	Intron (NM_064187/190336, intron 6 of 7)	2	12172600	12176006	3407	1	174857	NM_064188	-2549	WBGene00004394	rol-1	Col_cuticle_N domain-containing protein	WBGene00004394	WBGene00004394	#N/A	#N/A
7810	chrV	8238155	8238655	501	+	promoter-TSS	NM_001269168)	209.4	Promoter	5	8228519	8238351	9833	2	179204	NM_001269168	0	WBGene00004395	rol-3	Protein roller-3	WBGene00004395	#N/A	#N/A	#N/A
3116	chrII	8733283	8733975	693	+	promoter-TSS	NR_051456)	203.8	Promoter	2	8733050	8734197	1148	1	174397	NM_063457	233	WBGene00004397	rol-6	Cuticle collagen rol-6	#N/A	#N/A	#N/A	#N/A
5748	chrIV	16995270	16995988	719	+	promoter-TSS	NM_001083250)	409.84	Promoter	4	16995822	17014586	18765	1	3565076	NM_001047548	0	WBGene00004403	rom-4	Rhomboid domain-containing protein;Rhomboid-like protein	WBGene00004403	WBGene00004403	#N/A	#N/A
6917	chrV	10253034	10255934	2901	+	exon	NM_073237, exon 2 of 4)	742.125	Promoter	5	10252916	10255047	2132	2	179425	NM_073237	0	WBGene00004405	rop-1	60 kDa SS-A/Ro ribonucleoprotein homolog	WBGene00004405	WBGene00004405	#N/A	#N/A
5237	chrIV	13367672	13371721	4050	+	promoter-TSS	NM_001047590)	1943.62	Promoter	4	13369538	13370280	743	2	178297	NM_070170	0	WBGene00004410	rla-2	Ribosomal protein, Large subunit, Acidic (P1)	WBGene00004410	WBGene00004410	#N/A	#N/A
64	chrI	9688200	9690998	2799	+	TTS	NM_060176)	2969.38	Promoter	1	9689202	9690046	845	1	172818	NM_060175	0	WBGene00004426	rpl-14	60S ribosomal protein L14	WBGene00004426	WBGene00004426	#N/A	#N/A
5173	chrIV	13776052	13779619	3568	+	promoter-TSS	NM_070254)	3838.18	Promoter	4	13777949	13778748	800	1	178342	NM_070254	0	WBGene00004430	rpl-18	60S ribosomal protein L18	WBGene00004430	WBGene00004430	#N/A	#N/A
3439	chrIII	8128868	8131292	2425	+	promoter-TSS	NM_171208)	5269.5	Promoter	3	8129591	8130219	629	2	176146	NM_066373	0	WBGene00004433	rpl-21	60S ribosomal protein L21	WBGene00004433	WBGene00004433	#N/A	#N/A
3663	chrIII	8126767	8127519	753	+	Intergenic		1007.12	Distal Intergenic	3	8129591	8130219	629	2	176146	NM_066373	2700	WBGene00004433	rpl-21	60S ribosomal protein L21	WBGene00004433	WBGene00004433	#N/A	#N/A
372	chrI	9668953	9671124	2172	+	TTS	NM_060171)	767.02	Promoter	1	9669421	9670010	590	1	172815	NM_060171	0	WBGene00004437	rpl-24.2	putative ribosome biogenesis protein RLP24	WBGene00004437	WBGene00004437	#N/A	#N/A
65	chrI	8328191	8331321	3131	+	promoter-TSS	NM_059863)	2933.08	Promoter	1	8329114	8329645	532	2	172617	NM_059862	0	WBGene00004439	rpl-25.2	60S ribosomal protein L23a 2	#N/A	WBGene00004439	#N/A	#N/A
6747	chrV	12727479	12729368	1890	+	promoter-TSS	NM_073779)	1640.58	Promoter	5	12727681	12728107	427	2	179739	NM_073779	0	WBGene00004442	rpl-28	60S ribosomal protein L28	WBGene00004442	WBGene00004442	#N/A	#N/A
3497	chrIII	7853742	7856797	3056	+	TTS	NM_066302)	2662.52	Promoter	3	7855150	7855574	425	1	176097	NM_066301	0	WBGene00004449	rpl-35	60S ribosomal protein L35	#N/A	WBGene00004449	#N/A	#N/A
6678	chrV	15510608	15513931	3324	+	promoter-TSS	NM_074459)	3979.14	Promoter	5	15512195	15512679	485	1	180044	NM_074459	0	WBGene00004452	rpl-38	60S ribosomal protein L38	WBGene00004452	WBGene00004452	#N/A	#N/A
1805	chrII	4695968	4704366	8399	+	exon	NM_062435, exon 3 of 4)	5326.04	Promoter	2	4696598	4698292	1695	2	173807	NM_062434	0	WBGene00004461	rpn-5	PCI domain-containing protein	WBGene00004461	WBGene00004461	#N/A	#N/A
3610	chrIII	6959645	6962579	2935	+	promoter-TSS	NM_001027451)	1226.37	Promoter	3	6959391	6960932	1542	2	175972	NM_001027451	0	WBGene00004462	rpn-6.1	putative 26S proteasome regulatory subunit rpn-6.1	#N/A	WBGene00004462	#N/A	#N/A
1905	chrII	4042860	4044685	1826	+	TTS	NM_062312)	1559.36	Promoter	2	4043217	4044324	1108	2	173744	NM_062311	0	WBGene00004467	rpn-11	26S proteasome non-ATPase regulatory subunit 14	WBGene00004467	WBGene00004467	#N/A	#N/A
52	chrI	10329545	10335326	5782	+	TTS	NM_060307)	3498.21	Promoter	1	10330889	10331698	810	1	172901	NM_060307	0	WBGene00004476	rps-7	40S ribosomal protein S7	WBGene00004476	WBGene00004476	#N/A	#N/A
1842	chrII	11124863	11129186	4324	+	promoter-TSS	NM_063984)	2680.71	Promoter	2	11125461	11126353	893	2	174699	NM_063983	0	WBGene00004478	rps-9	40S ribosomal protein S9	WBGene00004478	WBGene00004478	#N/A	#N/A
5227	chrIV	11602012	11605960	3949	+	promoter-TSS	NM_001306958)	2119.79	Promoter	4	11602652	11603217	566	1	178083	NM_069785	0	WBGene00004480	rps-11	40S ribosomal protein S11	WBGene00004480	WBGene00004480	#N/A	#N/A
5482	chrIV	11598849	11601450	2602	+	exon	NM_001268640, exon 8 of 10)	680.667	Promoter	4	11602652	11603217	566	1	178083	NM_069785	-1202	WBGene00004480	rps-11	40S ribosomal protein S11	WBGene00004480	WBGene00004480	#N/A	#N/A
3480	chrIII	7178759	7182462	3704	+	promoter-TSS	NM_066173)	3163.6	Promoter	3	7179030	7179579	550	2	176006	NM_066171	0	WBGene00004483	rps-14	40S ribosomal protein S14	WBGene00004483	WBGene00004483	#N/A	#N/A
23	chrI	6218599	6222935	4337	+	promoter-TSS	NM_059394)	5153.62	Promoter	1	6220149	6220750	602	2	172313	NM_059394	0	WBGene00004486	rps-17	40S ribosomal protein S17	#N/A	WBGene00004486	#N/A	#N/A
5182	chrIV	12389485	12392323	2839	+	promoter-TSS	NR_003449)	3354.18	Promoter	4	12390343	12390807	465	2	178188	NR_131618	0	WBGene00004492	rps-23	40S ribosomal protein S23	WBGene00004492	WBGene00004492	#N/A	#N/A
6694	chrV	102640	105302	2663	+	promoter-TSS	NM_070733)	2707.7	Promoter	5	103470	104036	567	2	178538	NM_070733	0	WBGene00004496	rps-27	40S ribosomal protein S27	WBGene00004496	WBGene00004496	#N/A	#N/A
5201	chrIV	1658978	1661043	2066	+	promoter-TSS	NM_067715)	2626	Promoter	4	1659704	1659956	253	1	176975	NM_067714	0	WBGene00004497	rps-28	40S ribosomal protein S28	WBGene00004497	WBGene00004497	#N/A	#N/A
3471	chrIII	793267	795718	2452	+	promoter-TSS	NR_003423)	3531.6	Promoter	3	794309	794669	361	1	175235	NM_064862	0	WBGene00004498	rps-29	40S ribosomal protein S29	WBGene00004498	WBGene00004498	#N/A	#N/A
3815	chrIII	6489663	6491302	1640	+	TTS	NM_066029)	658.825	Promoter	3	6489799	6491178	1380	1	175925	NM_066028	0	WBGene00004503	rpt-3	putative 26S proteasome regulatory subunit 6B	WBGene00004503	WBGene00004503	#N/A	#N/A
1825	chrII	42423	44745	2323	+	promoter-TSS	NM_061244)	3068.65	Promoter	2	42363	43659	1297	2	173384	NM_001026943	0	WBGene00004504	rpt-4	putative 26S proteasome regulatory subunit 10B	WBGene00004504	WBGene00004504	#N/A	#N/A
184	chrI	5741704	5745242	3539	+	promoter-TSS	NM_059271)	1287.57	Promoter	1	5742051	5743554	1504	2	172238	NM_059271	0	WBGene00004505	rpt-5	26S protease regulatory subunit 6A	WBGene00004505	WBGene00004505	#N/A	#N/A
8378	chrX	11797927	11798568	642	+	promoter-TSS	NM_077572)	608.925	Promoter	6	11798528	11803272	4745	1	181358	NM_077572	0	WBGene00004682	rsd-3	ENTH domain-containing protein	WBGene00004682	WBGene00004682	#N/A	#N/A
1809	chrII	11451648	11455696	4049	+	promoter-TSS	NM_182113)	4516.02	Promoter	2	11451663	11452945	1283	2	174747	NM_064040	0	WBGene00004699	rsp-2	putative splicing factor, arginine/serine-rich 2	WBGene00004699	WBGene00004699	#N/A	#N/A
3541	chrIII	12686364	12688946	2583	+	promoter-TSS	NM_001368437)	1946.4	Promoter	3	12687017	12687906	890	2	176688	NM_067248	0	WBGene00004700	rsp-3	putative splicing factor, arginine/serine-rich 3	WBGene00004700	WBGene00004700	#N/A	#N/A
2090	chrII	5388736	5390418	1683	+	promoter-TSS	NM_062613)	721.5	Promoter	2	5387660	5388826	1167	2	173915	NM_062612	0	WBGene00004701	rsp-4	putative splicing factor, arginine/serine-rich 4	WBGene00004701	WBGene00004701	#N/A	#N/A
4085	chrIII	11829830	11830904	1075	+	intron	NM_001268213, intron 4 of 4)	426.9	Promoter	3	11829955	11830728	774	1	176613	NM_001268214	0	WBGene00004705	rsp-8	RRM domain-containing protein	WBGene00004705	WBGene00004705	#N/A	#N/A
4259	chrIII	11825612	11826112	501	+	promoter-TSS	NM_001268213)	339.4	Promoter	3	11826431	11830728	4298	1	176613	NM_001268213	-319	WBGene00004705	rsp-8	RRM domain-containing protein	WBGene00004705	WBGene00004705	#N/A	#N/A
2227	chrII	8033838	8035352	1515	+	exon	NM_001026761, exon 3 of 3)	544.067	Promoter	2	8034479	8035767	1289	2	4363023	NM_001026761	415	WBGene00004723	sap-49	Splicing factor 3B subunit 4	WBGene00004723	WBGene00004723	#N/A	#N/A
8430	chrX	3650327	3650910	584	+	promoter-TSS	NM_076226)	553.82	Promoter	6	3646655	3650135	3481	2	180655	NM_076226	-192	WBGene00004727	sax-1	Serine/threonine-protein kinase sax-1	WBGene00004727	WBGene00004727	#N/A	#N/A
4533	chrIII	5116849	5117349	501	+	exon	NM_171117, exon 18 of 33)	257.8	Exon (NM_171117/175697, exon 18 of 33)	3	5122470	5130543	8074	1	175697	NM_171118	-5121	WBGene00004728	sax-2	Sensory AXon guidance	WBGene00004728	WBGene00004728	#N/A	#N/A
4582	chrIII	5117550	5118050	501	+	exon	NM_171117, exon 19 of 33)	254.6	Exon (NM_171117/175697, exon 19 of 33)	3	5122470	5130543	8074	1	175697	NM_171118	-4420	WBGene00004728	sax-2	Sensory AXon guidance	WBGene00004728	WBGene00004728	#N/A	#N/A
4957	chrIII	5123642	5124142	501	+	exon	NM_171118, exon 2 of 8)	177.2	Promoter	3	5122470	5130543	8074	1	175697	NM_171118	1172	WBGene00004728	sax-2	Sensory AXon guidance	WBGene00004728	WBGene00004728	#N/A	#N/A
5043	chrIII	5127825	5128325	501	+	intron	NM_171117, intron 31 of 32)	161.1	Exon (NM_171117/175697, exon 31 of 33)	3	5122470	5130543	8074	1	175697	NM_171118	5355	WBGene00004728	sax-2	Sensory AXon guidance	WBGene00004728	WBGene00004728	#N/A	#N/A
5642	chrIV	8079790	8080547	758	+	promoter-TSS	NM_001307233)	477.95	Promoter	4	8080530	8082763	2234	1	177602	NM_001307232	0	WBGene00004732	sax-7	Fibronectin type-III domain-containing protein	WBGene00004732	WBGene00004732	#N/A	#N/A
4246	chrIII	11444892	11445544	653	+	Intergenic		346.1	Distal Intergenic	3	11428418	11442565	14148	2	176574	NM_067071	-2327	WBGene00004735	sbp-1	BHLH domain-containing protein	WBGene00004735	WBGene00004735	#N/A	#N/A
4357	chrIII	11441429	11442462	1034	+	exon	NM_067071, exon 2 of 13)	309.85	Promoter	3	11428418	11442565	14148	2	176574	NM_067071	103	WBGene00004735	sbp-1	BHLH domain-containing protein	WBGene00004735	WBGene00004735	#N/A	#N/A
8252	chrX	12509136	12510714	1579	+	promoter-TSS	NM_171974)	797.125	Promoter	6	12504620	12509217	4598	2	181408	NM_171785	0	WBGene00004739	scd-1	Suppressor of Constitutive Dauer formation	WBGene00004739	WBGene00004739	#N/A	#N/A
8845	chrX	12508226	12508754	529	+	exon	NM_171974, exon 2 of 11)	307.7	Promoter	6	12504620	12509217	4598	2	181408	NM_171785	463	WBGene00004739	scd-1	Suppressor of Constitutive Dauer formation	WBGene00004739	WBGene00004739	#N/A	#N/A
931	chrI	1872352	1872898	547	+	promoter-TSS	NM_058510)	325.367	Promoter	1	1862971	1872279	9309	2	171756	NM_058510	-73	WBGene00004743	scm-1	Secretory carrier-associated membrane protein	WBGene00004743	WBGene00004743	#N/A	#N/A
8267	chrX	16275174	16275715	542	+	promoter-TSS	NM_078249)	769.65	Promoter	6	16275773	16282300	6528	1	181701	NM_078249	-58	WBGene00004745	sdc-1	C2H2-type domain-containing protein;Zinc finger protein sdc-1	WBGene00004745	WBGene00004745	#N/A	#N/A
8427	chrX	11521397	11522541	1145	+	promoter-TSS	NM_077523)	558.975	Promoter	6	11522739	11533124	10386	1	181341	NM_077523	-198	WBGene00004746	sdc-2	Sex determination and dosage compensation protein sdc-2	WBGene00004746	WBGene00004746	#N/A	WBGene00004746
7418	chrV	15048105	15048606	502	+	promoter-TSS	NM_074302)	303.65	Promoter	5	15039357	15047791	8435	2	180009	NM_074302	-314	WBGene00004747	sdc-3	Zinc finger protein sdc-3	WBGene00004747	WBGene00004747	#N/A	#N/A
2136	chrII	3961266	3965292	4027	+	intron	NM_001306544, intron 2 of 10)	650.64	Promoter	2	3962223	3970060	7838	1	173738	NM_001306546	0	WBGene00004751	sea-2	Signal element on autosome protein 2	WBGene00004751	WBGene00004751	#N/A	#N/A
2243	chrII	3952375	3953223	849	+	intron	NM_001313551, intron 2 of 10)	529.775	Intron (NR_051785/13187410, intron 1 of 1)	2	3950377	3971544	21168	1	173738	NM_001313554	1998	WBGene00004751	sea-2	Signal element on autosome protein 2	WBGene00004751	WBGene00004751	#N/A	#N/A
2642	chrII	3966929	3968313	1385	+	exon	NM_001313644, exon 1 of 6)	309.95	Promoter	2	3966495	3971544	5050	1	173738	NM_001313644	434	WBGene00004751	sea-2	Signal element on autosome protein 2	WBGene00004751	WBGene00004751	#N/A	#N/A
2694	chrII	3966275	3966775	501	+	promoter-TSS	NM_001313644)	297	Promoter	2	3966495	3970060	3566	1	173738	NM_001306548	0	WBGene00004751	sea-2	Signal element on autosome protein 2	WBGene00004751	WBGene00004751	#N/A	#N/A
3266	chrII	3959688	3960188	501	+	intron	NM_001313551, intron 2 of 10)	177.2	Intron (NM_001313551/173738, intron 2 of 10)	2	3962223	3970060	7838	1	173738	NM_001306546	-2035	WBGene00004751	sea-2	Signal element on autosome protein 2	WBGene00004751	WBGene00004751	#N/A	#N/A
1998	chrII	9177023	9178146	1124	+	promoter-TSS	NM_063557)	1014.94	Promoter	2	9173322	9177147	3826	2	174459	NM_063557	0	WBGene00004752	sec-5	Exocyst complex component 2	WBGene00004752	WBGene00004752	#N/A	#N/A
5250	chrIV	12359981	12362776	2796	+	promoter-TSS	NM_069954)	1786.02	Promoter	4	12356285	12360769	4485	2	178183	NM_069953	0	WBGene00004756	sec-24.2	uncharacterized protein	WBGene00004756	WBGene00004756	#N/A	#N/A
6096	chrIV	12357331	12357832	502	+	exon	NM_069953, exon 8 of 11)	265.95	Exon (NM_069953/178183, exon 8 of 11)	4	12356285	12360769	4485	2	178183	NM_069953	2937	WBGene00004756	sec-24.2	uncharacterized protein	WBGene00004756	WBGene00004756	#N/A	#N/A
8535	chrX	7816672	7817172	501	+	exon	NM_076921, exon 2 of 7)	452.2	Promoter	6	7816804	7820063	3260	1	181043	NM_076921	0	WBGene00004758	sek-1	Dual specificity mitogen-activated protein kinase kinase sek-1	WBGene00004758	WBGene00004758	#N/A	#N/A
8811	chrX	7814701	7815201	501	+	Intergenic		322.2	Distal Intergenic	6	7816804	7820063	3260	1	181043	NM_076921	-1603	WBGene00004758	sek-1	Dual specificity mitogen-activated protein kinase kinase sek-1	WBGene00004758	WBGene00004758	#N/A	#N/A
7531	chrV	12560251	12561264	1014	+	promoter-TSS	NM_073743)	272.433	Promoter	5	12560733	12563058	2326	1	179720	NM_073743	0	WBGene00004759	sel-1	Suppressor/Enhancer of Lin-12	WBGene00004759	WBGene00004759	#N/A	#N/A
3755	chrIII	4578080	4579321	1242	+	promoter-TSS	NM_065530)	758.16	Promoter	3	4572116	4578427	6312	2	175599	NM_001027391	0	WBGene00004762	sel-5	Serine/threonine-protein kinase sel-5	WBGene00004762	WBGene00004762	#N/A	#N/A
6852	chrV	13818675	13821081	2407	+	intron	NR_003169, intron 3 of 10)	947.483	Promoter	5	13819365	13822378	3014	1	179878	NM_001028804	0	WBGene00004767	sel-10	F-box/WD repeat-containing protein sel-10	WBGene00004767	WBGene00004767	#N/A	#N/A
8365	chrX	915477	916125	649	+	promoter-TSS	NM_075774)	628.6	Promoter	6	915874	918159	2286	1	180441	NM_075774	0	WBGene00004769	sel-12	Presenilin sel-12	WBGene00004769	WBGene00004769	#N/A	#N/A
3499	chrIII	6452188	6455533	3346	+	promoter-TSS	NM_066018)	2646.37	Promoter	3	6451353	6452356	1004	2	175918	NM_001027625	0	WBGene00004781	set-1	Histone-lysine N-methyltransferase set-1;SET domain-containing protein	WBGene00004781	WBGene00004781	#N/A	#N/A
3791	chrIII	4930162	4931071	910	+	promoter-TSS	NM_065639)	695	Promoter	3	4923002	4930131	7130	2	175662	NM_065639	-31	WBGene00004782	set-2	Histone-lysine N-methyltransferase set-2	WBGene00004782	WBGene00004782	#N/A	#N/A
4616	chrIII	4927026	4927526	501	+	exon	NM_065639, exon 8 of 16)	241.6	Promoter	3	4923002	4925995	2994	2	175662	NM_065640	-1031	WBGene00004782	set-2	Histone-lysine N-methyltransferase set-2	WBGene00004782	WBGene00004782	#N/A	#N/A
5693	chrIV	6327482	6328742	1261	+	intron	NM_068563, intron 2 of 2)	447.733	Promoter	4	6329639	6333235	3597	1	177394	NM_171359	-897	WBGene00004783	seu-1	Suppressor of Ectopic Unc-5	#N/A	WBGene00004783	#N/A	#N/A
5871	chrIV	6329756	6331055	1300	+	exon	NM_171359, exon 4 of 7)	339.9	Promoter	4	6329639	6333344	3706	1	177394	NM_068565	117	WBGene00004783	seu-1	Suppressor of Ectopic Unc-5	#N/A	WBGene00004783	#N/A	#N/A
5883	chrIV	6331512	6332131	620	+	exon	NM_171359, exon 5 of 7)	338.95	Promoter	4	6331534	6333344	1811	1	177394	NM_001306846	0	WBGene00004783	seu-1	Suppressor of Ectopic Unc-5	#N/A	WBGene00004783	#N/A	#N/A
8663	chrX	10204074	10206116	2043	+	exon	NM_001029491, exon 2 of 8)	390.433	Promoter	6	10201622	10205421	3800	2	181231	NM_001029491	0	WBGene00004786	sex-1	Steroid hormone receptor family member cnr14	WBGene00004786	WBGene00004786	#N/A	#N/A
8183	chrX	5780582	5782727	2146	+	promoter-TSS	NM_076569)	1084.76	Promoter	6	5779309	5780712	1404	2	180843	NM_076569	0	WBGene00004788	sft-4	Surfeit locus protein 4 homolog	WBGene00004788	WBGene00004788	#N/A	#N/A
9207	chrX	5779436	5780049	614	+	intron	NM_076569, intron 3 of 3)	219.95	Promoter	6	5779309	5780712	1404	2	180843	NM_076569	663	WBGene00004788	sft-4	Surfeit locus protein 4 homolog	WBGene00004788	WBGene00004788	#N/A	#N/A
2028	chrII	8785767	8788404	2638	+	Intergenic		892.662	Distal Intergenic	2	8782074	8783549	1476	2	184162	NM_063466	-2218	WBGene00004790	sgn-1	SarcoGlycaN	WBGene00004790	WBGene00004790	#N/A	#N/A
2096	chrII	8784475	8785146	672	+	Intergenic		705.22	Promoter	2	8782074	8783549	1476	2	184162	NM_063466	-926	WBGene00004790	sgn-1	SarcoGlycaN	WBGene00004790	WBGene00004790	#N/A	#N/A
2616	chrII	8783386	8783941	556	+	promoter-TSS	NM_063466)	321.95	Promoter	2	8782074	8783549	1476	2	184162	NM_063466	0	WBGene00004790	sgn-1	SarcoGlycaN	WBGene00004790	WBGene00004790	#N/A	#N/A
5398	chrIV	10365951	10370083	4133	+	promoter-TSS	NM_069513)	918.844	Promoter	4	10363486	10366034	2549	2	177924	NM_001268556	0	WBGene00004800	sir-2.1	Deacetylase sirtuin-type domain-containing protein;NAD-dependent protein deacetylase sir-2.1	WBGene00004800	WBGene00004800	#N/A	#N/A
9378	chrX	13328745	13329253	509	+	promoter-TSS	NM_001029502)	174.4	Promoter	6	13329264	13331102	1839	1	181455	NM_001029501	-11	WBGene00004801	sir-2.2	NAD-dependent protein deacylase sir-2.2	WBGene00004801	WBGene00004801	#N/A	#N/A
5495	chrIV	5649813	5653413	3601	+	TTS	NM_171347)	649.967	Promoter	4	5651764	5652640	877	2	177343	NM_001306754	0	WBGene00004804	skn-1	BZIP domain-containing protein;Protein skinhead-1	#N/A	WBGene00004804	#N/A	#N/A
6105	chrIV	5659266	5659849	584	+	intron	NM_171345, intron 1 of 7)	264.25	Promoter	4	5651764	5660384	8621	2	177343	NM_171345	535	WBGene00004804	skn-1	BZIP domain-containing protein;Protein skinhead-1	#N/A	WBGene00004804	#N/A	#N/A
2234	chrII	7782902	7784410	1509	+	promoter-TSS	NM_063237)	538.25	Promoter	2	7783878	7784469	592	1	174257	NM_063237	0	WBGene00004823	skr-17	Skp1-related protein	#N/A	#N/A	#N/A	#N/A
2675	chrII	7785137	7785637	501	+	TTS	NM_063237)	297	Promoter	2	7783878	7784469	592	1	174257	NM_063237	1259	WBGene00004823	skr-17	Skp1-related protein	#N/A	#N/A	#N/A	#N/A
8151	chrX	727510	728292	783	+	Intergenic		1352.4	Distal Intergenic	6	720729	725893	5165	2	180419	NM_075744	-1617	WBGene00004829	sli-1	E3 ubiquitin-protein ligase CBL	WBGene00004829	WBGene00004829	#N/A	#N/A
493	chrI	9057604	9058791	1188	+	promoter-TSS	NR_002611)	569.95	Promoter	1	9057891	9057999	109	2	3565231	NR_002611	0	WBGene00004839	sls-2.7	ncRNA	#N/A	WBGene00004839	#N/A	#N/A
3605	chrIII	11090221	11091458	1238	+	promoter-TSS	NR_002651)	1258.06	Promoter	3	11090413	11090523	111	2	3565186	NR_002650	0	WBGene00004846	sls-2.14	ncRNA	WBGene00004846	WBGene00004846	#N/A	#N/A
5603	chrIV	5317194	5317734	541	+	promoter-TSS	NR_053830)	518.5	Promoter	4	5317261	5317368	108	2	3565385	NR_002671	0	WBGene00004849	sls-2.17	ncRNA	#N/A	#N/A	#N/A	#N/A
4431	chrIII	6864774	6865910	1137	+	TTS	NM_066093)	291.767	Promoter	3	6861091	6863963	2873	2	175955	NM_066092	-811	WBGene00004857	sma-3	Dwarfin sma-3	#N/A	WBGene00004857	#N/A	#N/A
9025	chrX	12005665	12006165	501	+	promoter-TSS	NM_001047832)	257.8	Promoter	6	11997961	12005004	7044	2	181373	NM_001047832	-661	WBGene00004859	sma-5	Mitogen-activated protein kinase sma-5	#N/A	#N/A	#N/A	#N/A
8929	chrX	10772125	10772716	592	+	promoter-TSS	NM_171771)	290.875	Promoter	6	10773091	10779644	6554	1	181271	NM_001029713	-375	WBGene00004862	sma-9	SMAll	WBGene00004862	WBGene00004862	#N/A	#N/A
9136	chrX	10780805	10781395	591	+	exon	NM_171771, exon 18 of 23)	241.1	Exon (NM_001047821/181271, exon 5 of 6)	6	10778988	10781359	2372	1	181271	NM_001029711	1817	WBGene00004862	sma-9	SMAll	WBGene00004862	WBGene00004862	#N/A	#N/A
9239	chrX	10771047	10771547	501	+	intron	NM_001047821, intron 1 of 5)	209.4	Intron (NM_171772/181271, intron 1 of 7)	6	10773091	10779644	6554	1	181271	NM_001029713	-1544	WBGene00004862	sma-9	SMAll	WBGene00004862	WBGene00004862	#N/A	#N/A
3886	chrIII	4586985	4588093	1109	+	promoter-TSS	NM_065534)	572.92	Promoter	3	4587506	4592820	5315	1	175603	NM_065534	0	WBGene00004874	smc-4	Structural maintenance of chromosomes protein 4	WBGene00004874	WBGene00004874	#N/A	#N/A
4679	chrIII	4589834	4590334	501	+	exon	NM_065534, exon 8 of 15)	226.4	Exon (NM_065534/175603, exon 8 of 15)	3	4587506	4592820	5315	1	175603	NM_065534	2328	WBGene00004874	smc-4	Structural maintenance of chromosomes protein 4	WBGene00004874	WBGene00004874	#N/A	#N/A
451	chrI	14048482	14051344	2863	+	TTS	NM_001361841)	617.117	Promoter	1	14048538	14050283	1746	2	173269	NM_061047	0	WBGene00004875	smd-1	S-adenosylmethionine decarboxylase beta chain	WBGene00004875	WBGene00004875	#N/A	#N/A
6188	chrIV	2623233	2623733	501	+	intron	NM_067834, intron 6 of 10)	249.1	Exon (NM_067834/177044, exon 6 of 11)	4	2619891	2625365	5475	1	177044	NM_067834	3342	WBGene00004878	smf-3	NRAMP-like transporter smf-3	WBGene00004878	WBGene00004878	#N/A	#N/A
366	chrI	6913371	6915286	1916	+	promoter-TSS	NM_059570)	770.575	Promoter	1	6901549	6913551	12003	2	172418	NM_001025882	0	WBGene00004879	smg-1	Serine/threonine-protein kinase smg-1	WBGene00004879	WBGene00004879	#N/A	#N/A
666	chrI	6735435	6735935	501	+	exon	NM_059528, exon 3 of 5)	436.3	Promoter	1	6734182	6736152	1971	2	172391	NM_059528	217	WBGene00004883	smg-5	PINc domain-containing protein	WBGene00004883	WBGene00004883	#N/A	#N/A
3701	chrIII	2471024	2472331	1308	+	Intergenic		886.5	Distal Intergenic	3	2473881	2477657	3777	1	175367	NM_065164	-1550	WBGene00004884	smg-6	PINc domain-containing protein	WBGene00004884	WBGene00004884	#N/A	#N/A
4837	chrIII	2476393	2476994	602	+	exon	NM_065165, exon 3 of 18)	197.7	Exon (NM_065164/175367, exon 3 of 4)	3	2473881	2486412	12532	1	175367	NM_065165	2512	WBGene00004884	smg-6	PINc domain-containing protein	WBGene00004884	WBGene00004884	#N/A	#N/A
5400	chrIV	11496241	11498148	1908	+	intron	NM_069767, intron 1 of 6)	911.325	Promoter	4	11483229	11498167	14939	2	178072	NM_069767	19	WBGene00004892	sms-1	PAP2_C domain-containing protein;Phosphatidylcholine:ceramide cholinephosphotransferase 1	WBGene00004892	WBGene00004892	#N/A	#N/A
5987	chrIV	11487892	11488392	501	+	promoter-TSS	NM_069768)	297.5	Promoter	4	11483229	11487907	4679	2	178072	NM_069768	0	WBGene00004892	sms-1	PAP2_C domain-containing protein;Phosphatidylcholine:ceramide cholinephosphotransferase 1	WBGene00004892	WBGene00004892	#N/A	#N/A
8131	chrX	949382	950029	648	+	promoter-TSS	NM_075781)	1689.9	Promoter	6	945268	948883	3616	2	180445	NM_075781	-499	WBGene00004893	sms-2	Phosphatidylcholine:ceramide cholinephosphotransferase 2	WBGene00004893	WBGene00004893	#N/A	#N/A
3821	chrIII	1600556	1602147	1592	+	intron	NR_050701, intron 1 of 1)	651.5	Promoter	3	1583469	1599473	16005	2	175313	NM_001330977	-1083	WBGene00004894	sms-3	PAP2_C domain-containing protein;Putative phosphatidylcholine:ceramide cholinephosphotransferase 3	WBGene00004894	WBGene00004894	#N/A	#N/A
2516	chrII	3481981	3482842	862	+	promoter-TSS	NM_062158)	365.967	Promoter	2	3482513	3490077	7565	1	173693	NM_062158	0	WBGene00004896	smu-2	Smu-2 suppressor of mec-8 and unc-52 protein	WBGene00004896	WBGene00004896	#N/A	#N/A
3284	chrII	12865962	12866462	501	+	promoter-TSS	NM_064334)	177.2	Promoter	2	12862014	12865675	3662	2	174923	NM_064334	-287	WBGene00004904	snf-5	Sodium-dependent transporter snf-5	WBGene00004904	#N/A	#N/A	WBGene00004904
250	chrI	13338663	13340581	1919	+	promoter-TSS	NM_060946)	1062.82	Promoter	1	13339486	13340022	537	1	173204	NM_060947	0	WBGene00004915	snr-2	putative small nuclear ribonucleoprotein-associated protein B	WBGene00004915	WBGene00004915	#N/A	#N/A
136	chrI	2725930	2728016	2087	+	promoter-TSS	NM_058631)	1620.57	Promoter	1	2727018	2727304	287	1	171834	NM_058631	0	WBGene00004920	snr-7	putative small nuclear ribonucleoprotein G	WBGene00004920	WBGene00004920	#N/A	#N/A
988	chrI	6435703	6436392	690	+	promoter-TSS	NM_059452)	306.15	Promoter	1	6436151	6440897	4747	1	172346	NM_059452	0	WBGene00004924	snt-4	SyNapTotagmin	WBGene00004924	WBGene00004924	#N/A	#N/A
7636	chrV	1395342	1395851	510	+	intron	NM_001313245, intron 4 of 7)	253.2	Exon (NM_001313246/178631, exon 4 of 8)	5	1393366	1398517	5152	2	178631	NM_001313246	2666	WBGene00004925	snt-5	SyNapTotagmin	WBGene00004925	#N/A	#N/A	#N/A
8449	chrX	1128466	1129111	646	+	promoter-TSS	NM_075815)	534.4	Promoter	6	1129011	1132411	3401	1	180468	NM_075815	0	WBGene00004927	snx-1	PX domain-containing protein	WBGene00004927	WBGene00004927	#N/A	#N/A
9448	chrX	1131394	1132084	691	+	intron	NM_075815, intron 5 of 5)	153	Exon (NM_075815/180468, exon 5 of 6)	6	1129011	1132411	3401	1	180468	NM_075815	2383	WBGene00004927	snx-1	PX domain-containing protein	WBGene00004927	WBGene00004927	#N/A	#N/A
7830	chrV	4635819	4636351	533	+	TTS	NM_071847)	202.6	Distal Intergenic	5	4642970	4646884	3915	1	178855	NM_071849	-6619	WBGene00004928	soc-1	Multisubstrate adapter protein soc-1	WBGene00004928	WBGene00004928	#N/A	#N/A
5826	chrIV	5133670	5134340	671	+	promoter-TSS	NR_053627)	368.133	Promoter	4	5127402	5133770	6369	2	177286	NM_001026088	0	WBGene00004929	soc-2	Leucine-rich repeat protein soc-2	WBGene00004929	WBGene00004929	#N/A	#N/A
594	chrI	8433583	8435731	2149	+	intron	NM_059889, intron 1 of 4)	488.42	Promoter	1	8434556	8435677	1122	1	172632	NM_059889	0	WBGene00004931	sod-2	Superoxide dismutase [Mn] 1, mitochondrial	#N/A	#N/A	#N/A	#N/A
2253	chrII	12339070	12339605	536	+	promoter-TSS	NM_001267412)	519.375	Promoter	2	12339946	12344410	4465	1	174874	NM_001267411	-341	WBGene00004945	sop-2	Polycomb protein sop-2	WBGene00004945	WBGene00004945	#N/A	#N/A
819	chrI	2774874	2776977	2104	+	TTS	NM_182045)	362.717	Promoter	1	2761314	2776082	14769	2	171840	NM_001026640	0	WBGene00004946	sop-3	Mediator of RNA polymerase II transcription subunit 1.1	WBGene00004946	WBGene00004946	#N/A	#N/A
1708	chrI	2764895	2765395	501	+	exon	NM_170837, exon 11 of 14)	161.1	Exon (NM_001306445/171840, exon 6 of 9)	1	2761318	2762373	1056	2	171840	NM_001306447	-2522	WBGene00004946	sop-3	Mediator of RNA polymerase II transcription subunit 1.1	WBGene00004946	WBGene00004946	#N/A	#N/A
6916	chrV	4550326	4550993	668	+	Intergenic		746.26	Promoter	5	4517682	4549279	31598	2	178846	NM_071834	-1047	WBGene00004947	sos-1	Son of sevenless homolog	WBGene00004947	WBGene00004947	#N/A	#N/A
8090	chrX	3127145	3128190	1046	+	promoter-TSS	NM_001270071)	3743	Promoter	6	3117944	3127061	9118	2	180603	NM_001270071	-84	WBGene00004951	spc-1	SPeCtrin	WBGene00004951	WBGene00004951	#N/A	#N/A
8931	chrX	3125639	3126870	1232	+	intron	NM_001270070, intron 2 of 12)	290.5	Promoter	6	3117944	3127061	9118	2	180603	NM_001270070	191	WBGene00004951	spc-1	SPeCtrin	WBGene00004951	WBGene00004951	#N/A	#N/A
8966	chrX	3124140	3124640	501	+	exon	NM_001270071, exon 4 of 14)	277.6	Exon (NM_001270070/180603, exon 4 of 13)	6	3117944	3127061	9118	2	180603	NM_001270070	2421	WBGene00004951	spc-1	SPeCtrin	WBGene00004951	WBGene00004951	#N/A	#N/A
9196	chrX	3124731	3125358	628	+	exon	NM_001270071, exon 4 of 14)	225.5	Exon (NM_001270070/180603, exon 4 of 13)	6	3117944	3127061	9118	2	180603	NM_001270070	1703	WBGene00004951	spc-1	SPeCtrin	WBGene00004951	WBGene00004951	#N/A	#N/A
443	chrI	1031827	1034757	2931	+	exon	NM_058408, exon 1 of 4)	627.533	Promoter	1	1030829	1033435	2607	2	171683	NM_058408	0	WBGene00004952	spd-1	Uncharacterized protein	WBGene00004952	WBGene00004952	#N/A	#N/A
225	chrI	8965518	8970891	5374	+	exon	NM_060013, exon 5 of 8)	1121.33	Promoter	1	8967095	8970071	2977	2	172712	NM_060013	0	WBGene00004953	spd-2	Spindle-defective protein 2	WBGene00004953	WBGene00004953	#N/A	#N/A
103	chrI	5170734	5177861	7128	+	exon	NM_059138, exon 3 of 10)	2002.96	Promoter	1	5171494	5175521	4028	2	172155	NM_059138	0	WBGene00004955	spd-5	Spindle-defective protein 5	#N/A	WBGene00004955	#N/A	#N/A
879	chrI	5101929	5102680	752	+	TTS	NM_170856)	339.6	Promoter	1	5101753	5103401	1649	2	172137	NM_059117	721	WBGene00004959	spe-5	Vacuolar proton pump subunit B	#N/A	WBGene00004959	#N/A	#N/A
4739	chrIII	3443192	3443692	501	+	promoter-TSS	NM_001267944)	215.1	Promoter	3	3439105	3443060	3956	2	175446	NM_001267944	-132	WBGene00004976	spe-41	TRP_2 domain-containing protein	WBGene00004976	WBGene00004976	#N/A	#N/A
4811	chrIII	3441720	3442489	770	+	exon	NM_001267944, exon 4 of 11)	203.8	Promoter	3	3439105	3443060	3956	2	175446	NM_001267944	571	WBGene00004976	spe-41	TRP_2 domain-containing protein	WBGene00004976	WBGene00004976	#N/A	#N/A
531	chrI	3466488	3467329	842	+	promoter-TSS	NM_058764)	536.18	Promoter	1	3467134	3477949	10816	1	171915	NM_058764	0	WBGene00004978	spg-7	AFG3-like protein spg-7	WBGene00004978	WBGene00004978	#N/A	#N/A
3590	chrIII	9456058	9464078	8021	+	exon	NM_066679, exon 5 of 9)	1417.65	Promoter	3	9456642	9462260	5619	1	176328	NM_001025962	0	WBGene00004980	spk-1	Protein kinase domain-containing protein;Serine/threonine-protein kinase spk-1	#N/A	WBGene00004980	#N/A	#N/A
6769	chrV	6782718	6787361	4644	+	promoter-TSS	NM_072318)	1427.99	Promoter	5	6783653	6784902	1250	2	179070	NM_072316	0	WBGene00004984	spn-4	RRM domain-containing protein	#N/A	WBGene00004984	#N/A	#N/A
8559	chrX	7314590	7315260	671	+	TTS	NM_076834)	444.65	Promoter	6	7315005	7315349	345	2	180993	NM_076834	89	WBGene00004988	spp-3	Saposin B-type domain-containing protein	WBGene00004988	WBGene00004988	#N/A	#N/A
6374	chrIV	8476084	8476617	534	+	promoter-TSS	NM_171399)	199.45	Promoter	4	8477183	8478128	946	1	177651	NM_171400	-566	WBGene00004995	spp-10	SaPosin-like Protein family	WBGene00004995	WBGene00004995	#N/A	#N/A
6858	chrV	8129153	8130706	1554	+	promoter-TSS	NM_072698)	918.98	Promoter	5	8126891	8129349	2459	2	179192	NM_072697	0	WBGene00005006	spr-1	REST corepressor spr-1	WBGene00005006	WBGene00005006	#N/A	#N/A
8022	chrV	8127045	8127545	501	+	TTS	NM_072696)	161.1	Exon (NM_072697/179192, exon 8 of 11)	5	8126891	8129349	2459	2	179192	NM_072697	1804	WBGene00005006	spr-1	REST corepressor spr-1	WBGene00005006	WBGene00005006	#N/A	#N/A
8360	chrX	4512673	4514183	1511	+	promoter-TSS	NM_001029197)	631.767	Promoter	6	4514108	4516453	2346	1	180722	NM_001029196	0	WBGene00005008	spr-3	Suppressor of presenilin protein 3	WBGene00005008	WBGene00005008	#N/A	#N/A
925	chrI	8100062	8100570	509	+	Intergenic		327.85	Distal Intergenic	1	8103606	8108942	5337	1	172596	NM_001025822	-3036	WBGene00005009	spr-4	Suppressor of presenilin protein 4	WBGene00005009	WBGene00005009	#N/A	#N/A
1118	chrI	8101629	8102164	536	+	Intergenic		274.4	Promoter	1	8103606	8108942	5337	1	172596	NM_001025822	-1442	WBGene00005009	spr-4	Suppressor of presenilin protein 4	WBGene00005009	WBGene00005009	#N/A	#N/A
3818	chrIII	4904631	4906370	1740	+	promoter-TSS	NM_065627)	654.44	Promoter	3	4904052	4905307	1256	2	184991	NM_065627	0	WBGene00005011	F26F4.8	Uncharacterized protein	WBGene00005011	WBGene00005011	#N/A	#N/A
4269	chrIII	9779597	9780100	504	+	exon	NM_066763, exon 4 of 6)	338.95	Promoter	3	9779045	9780308	1264	2	176382	NM_066763	208	WBGene00005021	sqv-3	Xylosylprotein 4-beta-galactosyltransferase	WBGene00005021	WBGene00005021	#N/A	#N/A
7066	chrV	10660468	10662029	1562	+	intron	NM_073329, intron 1 of 3)	524.25	Promoter	5	10659768	10661465	1698	2	179484	NM_073329	0	WBGene00005022	sqv-4	UDP-glucose 6-dehydrogenase	#N/A	#N/A	#N/A	#N/A
9020	chrX	12337746	12338544	799	+	promoter-TSS	NM_077667)	258.133	Promoter	6	12338440	12340248	1809	1	184604	NM_077667	0	WBGene00005122	srd-44	Serpentine receptor class delta-44	WBGene00005122	WBGene00005122	#N/A	#N/A
2923	chrII	3089062	3089796	735	+	intron	NM_062041, intron 4 of 4)	243	Promoter	2	3088474	3091296	2823	2	189538	NM_062041	1500	WBGene00005178	srg-21	Serpentine Receptor, class G (gamma);Serpentine receptor class gamma	WBGene00005178	WBGene00005178	#N/A	#N/A
8722	chrX	14228742	14229313	572	+	TTS	NM_077969)	360.167	Downstream (<=300bp)	6	14229668	14230876	1209	2	186981	NM_077969	1563	WBGene00005193	srg-36	Serpentine receptor class gamma	WBGene00005193	WBGene00005193	#N/A	#N/A
7140	chrV	731279	731837	559	+	promoter-TSS	NM_001313118)	453.433	Promoter	5	731646	734279	2634	1	178584	NM_001026193	0	WBGene00005228	srh-2	Serpentine Receptor, class H	WBGene00005228	WBGene00005228	#N/A	#N/A
7890	chrV	444157	444657	501	+	TTS	NM_070803)	185.3	Promoter	5	441820	443293	1474	2	191852	NM_070802	-864	WBGene00005256	srh-33	Serpentine Receptor, class H	WBGene00005256	WBGene00005256	#N/A	#N/A
2702	chrII	14286413	14286969	557	+	intron	NM_064573, intron 1 of 2)	295.533	Promoter	2	14285780	14287377	1598	2	190296	NM_064573	408	WBGene00005264	srh-41	Serpentine Receptor, class H	WBGene00005264	#N/A	#N/A	#N/A
3324	chrII	506010	506510	501	+	promoter-TSS	NM_061347)	161.1	Promoter	2	503229	506014	2786	2	191880	NM_061347	0	WBGene00005324	T27A1.1	Uncharacterized protein	WBGene00005324	#N/A	#N/A	#N/A
654	chrI	11187994	11188513	520	+	Intergenic		444.9	Distal Intergenic	1	11182817	11186133	3317	1	185064	NM_001026254	5177	WBGene00005517	sri-5	Serpentine Receptor, class I	WBGene00005517	#N/A	#N/A	#N/A
7005	chrV	8178766	8179605	840	+	promoter-TSS	NM_001129452)	603.46	Promoter	5	8179213	8182883	3671	1	179195	NM_001129452	0	WBGene00005648	srp-7	SERPIN domain-containing protein	WBGene00005648	WBGene00005648	#N/A	#N/A
7195	chrV	8180599	8181231	633	+	promoter-TSS	NM_001028653)	409.95	Promoter	5	8181427	8182883	1457	1	179195	NM_001028651	-196	WBGene00005648	srp-7	SERPIN domain-containing protein	WBGene00005648	WBGene00005648	#N/A	#N/A
5832	chrIV	4358484	4359249	766	+	promoter-TSS	NM_001307373)	362.95	Promoter	4	4358813	4359875	1063	1	177200	NM_001307373	0	WBGene00005662	sars-2	Seryl-tRNA synthetase	WBGene00005662	WBGene00005662	#N/A	#N/A
7682	chrV	16563471	16564056	586	+	TTS	NM_001269788)	240.5	Distal Intergenic	5	16565939	16567572	1634	1	3565587	NM_001029052	-1883	WBGene00005708	sru-45	Serpentine Receptor, class U	WBGene00005708	WBGene00005708	#N/A	#N/A
7527	chrV	15454162	15454790	629	+	Intergenic		273.9	Distal Intergenic	5	15449631	15451521	1891	2	188958	NM_074443	-2641	WBGene00005780	srw-33	G_PROTEIN_RECEP_F1_2 domain-containing protein	WBGene00005780	#N/A	#N/A	#N/A
7186	chrV	19427685	19429207	1523	+	Intergenic		418.8	Distal Intergenic	5	19429497	19431039	1543	2	182903	NM_001136410	1832	WBGene00005832	srw-85	G_PROTEIN_RECEP_F1_2 domain-containing protein	WBGene00005832	WBGene00005832	#N/A	#N/A
1132	chrI	6101047	6102418	1372	+	promoter-TSS	NM_059361)	270.933	Promoter	1	6102067	6102396	330	1	172294	NM_059361	0	WBGene00006044	ssp-16	Sperm-specific class P protein 16	WBGene00006044	WBGene00006044	#N/A	WBGene00006044
501	chrI	13219895	13220407	513	+	TTS	NM_060917)	564.15	Promoter	1	13219141	13219464	324	1	173187	NM_060917	754	WBGene00006048	ssp-31	Sperm-specific class P protein 31	#N/A	WBGene00006048	#N/A	WBGene00006048
2235	chrII	8565607	8566829	1223	+	promoter-TSS	NM_063407)	537.725	Promoter	2	8563983	8566107	2125	2	174368	NM_063407	0	WBGene00006059	stc-1	Heat shock 70 kDa protein 13	WBGene00006059	WBGene00006059	#N/A	#N/A
200	chrI	9487616	9489416	1801	+	promoter-TSS	NM_060117)	1225.9	Promoter	1	9486816	9488026	1211	2	172777	NM_001264176	0	WBGene00006061	stl-1	PHB domain-containing protein	WBGene00006061	WBGene00006061	#N/A	#N/A
7250	chrV	7506099	7506673	575	+	TTS	NM_072531)	377.5	Distal Intergenic	5	7506914	7508265	1352	2	179136	NM_072531	1592	WBGene00006097	str-31	Seven TM Receptor	WBGene00006097	WBGene00006097	#N/A	#N/A
7446	chrV	4957641	4958141	501	+	intron	NM_071933, intron 4 of 4)	297	Promoter	5	4956829	4958572	1744	1	184996	NM_071933	812	WBGene00006241	str-208	Seven TM Receptor	WBGene00006241	#N/A	#N/A	#N/A
7084	chrV	13191817	13194051	2235	+	exon	NM_073880, exon 3 of 5)	510.14	Promoter	5	13191926	13193527	1602	2	179802	NM_073880	0	WBGene00006311	sun-1	Sun domain-containing protein 1	WBGene00006311	WBGene00006311	#N/A	#N/A
3913	chrIII	4276519	4279111	2593	+	TTS	NM_001267976)	548.5	Promoter	3	4277354	4278083	730	2	175551	NM_001267974	0	WBGene00006331	sup-26	SUPpressor	WBGene00006331	WBGene00006331	#N/A	#N/A
4838	chrIII	4274593	4275104	512	+	Intergenic		196.15	Distal Intergenic	3	4277354	4278083	730	2	175551	NM_001267974	2979	WBGene00006331	sup-26	SUPpressor	WBGene00006331	WBGene00006331	#N/A	#N/A
6715	chrV	8784082	8786863	2782	+	Intergenic		2138.22	Promoter	5	8786848	8789647	2800	1	179257	NM_171494	0	WBGene00006342	sup-37	SUPpressor	WBGene00006342	WBGene00006342	#N/A	#N/A
107	chrI	14787693	14792306	4614	+	promoter-TSS	NM_061177)	1955.62	Promoter	1	14777277	14787796	10520	2	173345	NM_001026292	0	WBGene00006349	sur-2	Mediator of RNA polymerase II transcription subunit 23	WBGene00006349	WBGene00006349	#N/A	WBGene00006349
8518	chrX	16375899	16376424	526	+	promoter-TSS	NM_171809)	465.3	Promoter	6	16376607	16379717	3111	1	181707	NM_171809	-183	WBGene00006353	sur-7	SUppressor of activated let-60 Ras	WBGene00006353	WBGene00006353	#N/A	#N/A
3459	chrIII	5704833	5709031	4199	+	promoter-TSS	NM_065830)	4287.22	Promoter	3	5702343	5705364	3022	2	175795	NM_171132	0	WBGene00006359	swp-1	DRY_EERY domain-containing protein;Protein SWAP	WBGene00006359	WBGene00006359	#N/A	#N/A
4356	chrIII	5701301	5701962	662	+	TTS	NM_171132)	309.85	Exon (NM_001129200/175794, exon 5 of 6)	3	5702343	5704535	2193	2	175795	NM_001025949	2573	WBGene00006359	swp-1	DRY_EERY domain-containing protein;Protein SWAP	WBGene00006359	WBGene00006359	#N/A	#N/A
4433	chrIII	5702924	5703689	766	+	exon	NM_171132, exon 4 of 6)	290.5	Promoter	3	5702343	5704535	2193	2	175795	NM_001025949	846	WBGene00006359	swp-1	DRY_EERY domain-containing protein;Protein SWAP	WBGene00006359	WBGene00006359	#N/A	#N/A
2984	chrII	9180464	9180965	502	+	exon	NM_063559, exon 6 of 8)	229.05	Promoter	2	9178883	9181138	2256	2	174461	NM_001313679	173	WBGene00006367	sym-2	RNA-binding protein sym-2;RRM domain-containing protein	#N/A	WBGene00006367	#N/A	#N/A
8122	chrX	14169017	14170201	1185	+	promoter-TSS	NM_077960)	1824.64	Promoter	6	14165055	14169596	4542	2	181527	NM_077960	0	WBGene00006369	sym-4	WD repeat-containing protein 44	WBGene00006369	WBGene00006369	#N/A	#N/A
8834	chrX	14167611	14168366	756	+	exon	NM_077960, exon 4 of 10)	309.633	Promoter	6	14165055	14169596	4542	2	181527	NM_077960	1230	WBGene00006369	sym-4	WD repeat-containing protein 44	WBGene00006369	WBGene00006369	#N/A	#N/A
186	chrI	8663382	8665180	1799	+	promoter-TSS	NM_059945)	1275.18	Promoter	1	8663234	8664114	881	2	172667	NM_059944	0	WBGene00006377	syp-3	Uncharacterized protein	#N/A	WBGene00006377	#N/A	#N/A
641	chrI	8662277	8662918	642	+	TTS	NM_059944)	452.2	Promoter	1	8663234	8664114	881	2	172667	NM_059944	1196	WBGene00006377	syp-3	Uncharacterized protein	#N/A	WBGene00006377	#N/A	#N/A
118	chrI	9983690	9986034	2345	+	promoter-TSS	NM_060239)	1833.05	Promoter	1	9980494	9984786	4293	2	172859	NM_060238	0	WBGene00006379	sys-1	SYmmetrical Sister cell hermaphrodite gonad defect	WBGene00006379	WBGene00006379	#N/A	#N/A
2307	chrII	14752695	14753966	1272	+	promoter-TSS	NM_064657)	475.2	Promoter	2	14752978	14753875	898	2	175133	NM_064658	0	WBGene00006381	tac-1	Transforming acid coiled-coil-containing protein 1	#N/A	WBGene00006381	#N/A	#N/A
8192	chrX	16331374	16332408	1035	+	promoter-TSS	NM_001347279)	1019.36	Promoter	6	16332450	16345587	13138	1	181704	NM_001270343	-42	WBGene00006384	taf-3	PHD-type domain-containing protein	WBGene00006384	WBGene00006384	#N/A	#N/A
8938	chrX	16348927	16349477	551	+	Intergenic		288.4	Distal Intergenic	6	16344071	16345587	1517	1	181704	NM_001270345	4856	WBGene00006384	taf-3	PHD-type domain-containing protein	WBGene00006384	WBGene00006384	#N/A	#N/A
9098	chrX	16342166	16342691	526	+	exon	NM_001347279, exon 7 of 9)	250.25	Promoter	6	16340893	16345587	4695	1	181704	NM_001270344	1273	WBGene00006384	taf-3	PHD-type domain-containing protein	WBGene00006384	WBGene00006384	#N/A	#N/A
1551	chrI	384642	385214	573	+	exon	NM_058327, exon 5 of 8)	188.9	Exon (NM_058327/171630, exon 5 of 8)	1	382833	388434	5602	1	171630	NM_058327	1809	WBGene00006385	taf-4	TAFH domain-containing protein	WBGene00006385	WBGene00006385	#N/A	#N/A
8434	chrX	4254742	4255477	736	+	promoter-TSS	NM_076326)	548.58	Promoter	6	4255177	4256728	1552	1	180698	NM_076326	0	WBGene00006393	taf-11.1	TAFII28 domain-containing protein	WBGene00006393	WBGene00006393	#N/A	#N/A
748	chrI	7132237	7132872	636	+	promoter-TSS	NM_059618)	395.16	Promoter	1	7132748	7134174	1427	1	172451	NM_059618	0	WBGene00006394	taf-11.2	TAFII28 domain-containing protein	WBGene00006394	WBGene00006394	#N/A	#N/A
4015	chrIII	11869812	11870403	592	+	promoter-TSS	NM_001268215)	458.875	Promoter	3	11862479	11869274	6796	2	176617	NM_001268215	-538	WBGene00006396	taf-12	Transcription initiation factor TFIID subunit 12	WBGene00006396	WBGene00006396	#N/A	#N/A
1808	chrII	5659315	5663900	4586	+	promoter-TSS	NM_062706)	4629.92	Promoter	2	5657856	5659767	1912	2	173958	NM_062705	0	WBGene00006402	fut-3	Alpha-(1,3)-fucosyltransferase fut-3	WBGene00006402	WBGene00006402	#N/A	#N/A
3404	chrII	5657608	5658108	501	+	TTS	NM_062705)	145	Exon (NM_062705/173958, exon 7 of 8)	2	5657856	5659767	1912	2	173958	NM_062705	1659	WBGene00006402	fut-3	Alpha-(1,3)-fucosyltransferase fut-3	WBGene00006402	WBGene00006402	#N/A	#N/A
471	chrI	9199080	9200279	1200	+	promoter-TSS	NM_001030057)	595.033	Promoter	1	9182622	9199119	16498	2	3565712	NM_001030057	0	WBGene00006407	lim-9	LIM domain family	WBGene00006407	WBGene00006407	#N/A	#N/A
8601	chrX	4151241	4152006	766	+	intron	NM_076305, intron 2 of 6)	419.64	Promoter	6	4149066	4150613	1548	2	180690	NM_076306	-628	WBGene00006410	nck-1	NCK (Non-Catalytic region of tyrosine Kinase) adaptor protein family	WBGene00006410	WBGene00006410	#N/A	#N/A
9449	chrX	4149968	4150468	501	+	exon	NM_076306, exon 2 of 4)	153	Promoter	6	4149066	4150613	1548	2	180690	NM_076306	145	WBGene00006410	nck-1	NCK (Non-Catalytic region of tyrosine Kinase) adaptor protein family	WBGene00006410	WBGene00006410	#N/A	#N/A
2398	chrII	11298865	11300731	1867	+	intron	NM_001129124, intron 8 of 9)	421.3	Promoter	2	11301364	11302454	1091	1	174726	NM_064014	-633	WBGene00006414	raga-1	RAs-related GTP-binding protein A	#N/A	WBGene00006414	#N/A	#N/A
2816	chrII	11301533	11302181	649	+	exon	NM_064014, exon 2 of 4)	265.3	Promoter	2	11301364	11302454	1091	1	174726	NM_064014	169	WBGene00006414	raga-1	RAs-related GTP-binding protein A	#N/A	WBGene00006414	#N/A	#N/A
626	chrI	6884106	6885607	1502	+	intron	NM_001263411, intron 1 of 6)	462.3	Promoter	1	6879770	6882968	3199	2	188703	NM_001026454	-1138	WBGene00006423	asd-2	KH domain-containing protein;RNA-binding protein asd-2	WBGene00006423	WBGene00006423	#N/A	#N/A
8607	chrX	3678433	3679216	784	+	promoter-TSS	NM_076232)	417.1	Promoter	6	3674251	3678554	4304	2	180657	NM_076232	0	WBGene00006431	tag-52	Putative protein tag-52	WBGene00006431	WBGene00006431	#N/A	#N/A
2006	chrII	9352576	9353372	797	+	promoter-TSS	NM_063592)	961.45	Promoter	2	9350870	9352731	1862	2	174482	NM_063591	0	WBGene00006433	sdhb-1	Succinate dehydrogenase [ubiquinone] iron-sulfur subunit, mitochondrial	WBGene00006433	WBGene00006433	#N/A	#N/A
3237	chrII	9350900	9351413	514	+	exon	NM_063591, exon 5 of 6)	178.55	Promoter	2	9350870	9352731	1862	2	174482	NM_063591	1318	WBGene00006433	sdhb-1	Succinate dehydrogenase [ubiquinone] iron-sulfur subunit, mitochondrial	WBGene00006433	WBGene00006433	#N/A	#N/A
5503	chrIV	9121504	9122155	652	+	exon	NM_171411, exon 1 of 8)	638.6	Promoter	4	9121481	9129932	8452	1	177736	NM_171411	23	WBGene00006438	nrfl-1	Na(+)/H(+) exchange regulatory cofactor-like protein nrfl-1	WBGene00006438	WBGene00006438	#N/A	#N/A
6874	chrV	13678213	13679265	1053	+	promoter-TSS	NM_073986)	853.48	Promoter	5	13676115	13678582	2468	2	179857	NM_073985	0	WBGene00006442	tag-65	Uncharacterized protein	WBGene00006442	WBGene00006442	#N/A	#N/A
7107	chrV	11038688	11040080	1393	+	promoter-TSS	NM_073409)	486.04	Promoter	5	11036754	11039401	2648	2	179527	NM_073408	0	WBGene00006443	pak-2	Serine/threonine-protein kinase pak-2	WBGene00006443	WBGene00006443	#N/A	#N/A
5285	chrIV	8510441	8513212	2772	+	exon	NM_001026149, exon 2 of 7)	1507	Promoter	4	8503674	8510471	6798	2	177656	NM_001307115	0	WBGene00006450	tag-77	Uncharacterized protein	WBGene00006450	WBGene00006450	#N/A	#N/A
5156	chrIV	13238764	13242153	3390	+	promoter-TSS	NM_070144)	5257.3	Promoter	4	13237296	13239412	2117	2	178278	NM_171422	0	WBGene00006466	tag-115	Uncharacterized protein	WBGene00006466	WBGene00006466	#N/A	#N/A
8226	chrX	8421720	8422462	743	+	promoter-TSS	NM_077028)	875.82	Promoter	6	8419111	8422052	2942	2	181096	NM_077028	0	WBGene00006472	tag-123	Transmembrane 9 superfamily member	#N/A	#N/A	#N/A	#N/A
2254	chrII	9590889	9591595	707	+	promoter-TSS	NM_063661)	519.14	Promoter	2	9591406	9592854	1449	1	174509	NM_063661	0	WBGene00006473	tag-124	putative tRNA pseudouridine synthase tag-124	WBGene00006473	WBGene00006473	#N/A	#N/A
8564	chrX	8791651	8792234	584	+	promoter-TSS	NM_077088)	440.667	Promoter	6	8792165	8794508	2344	1	181125	NM_001129724	0	WBGene00006477	chup-1	Cholesterol uptake protein 1	WBGene00006477	WBGene00006477	#N/A	#N/A
8864	chrX	9150201	9150715	515	+	promoter-TSS	NM_077142)	303.65	Promoter	6	9150708	9160416	9709	1	181150	NM_077142	0	WBGene00006479	tmbi-4	Transmembrane BAX inhibitor motif-containing protein 4	WBGene00006479	WBGene00006479	#N/A	#N/A
6736	chrV	10806417	10808447	2031	+	exon	NM_001269331, exon 2 of 4)	1839.76	Promoter	5	10806197	10807682	1486	2	179500	NM_001269331	0	WBGene00006481	plrg-1	WD_REPEATS_REGION domain-containing protein	WBGene00006481	WBGene00006481	#N/A	#N/A
8514	chrX	2793489	2794263	775	+	promoter-TSS	NM_171642)	467.125	Promoter	6	2794011	2798770	4760	1	180571	NM_001129633	0	WBGene00006496	cgef-1	DH domain-containing protein	WBGene00006496	WBGene00006496	#N/A	#N/A
5008	chrIII	6820220	6820720	501	+	promoter-TSS	NR_052399)	161.1	Promoter	3	6820935	6846783	25849	1	175953	NM_001268011	-215	WBGene00006498	ten-1	Teneurin-1	WBGene00006498	#N/A	#N/A	WBGene00006498
6905	chrV	9322630	9325417	2788	+	promoter-TSS	NM_073009)	765.55	Promoter	5	9323384	9326724	3341	1	179312	NM_073008	0	WBGene00006499	tag-153	NOT2_3_5 domain-containing protein	WBGene00006499	WBGene00006499	#N/A	#N/A
7944	chrV	9326271	9326771	501	+	TTS	NM_073011)	177.2	Exon (NM_073008/179312, exon 10 of 11)	5	9324756	9326724	1969	1	179312	NM_073009	1515	WBGene00006499	tag-153	NOT2_3_5 domain-containing protein	WBGene00006499	WBGene00006499	#N/A	#N/A
554	chrI	5599175	5599858	684	+	intron	NM_001318270, intron 8 of 23)	514.675	Intron (NM_001318270/172215, intron 8 of 23)	1	5590609	5597250	6642	2	172215	NM_170867	-1925	WBGene00006508	tns-1	Tensin homolog	WBGene00006508	WBGene00006508	#N/A	#N/A
635	chrI	5589116	5590044	929	+	promoter-TSS	NM_059237)	453.65	Promoter	1	5583731	5589304	5574	2	172215	NM_059237	0	WBGene00006508	tns-1	Tensin homolog	WBGene00006508	WBGene00006508	#N/A	#N/A
1858	chrII	9282731	9285748	3018	+	Intergenic		2309.17	Promoter	2	9285978	9289014	3037	1	174471	NM_063577	-230	WBGene00006510	mtrr-1	Methionine synthase reductase	WBGene00006510	WBGene00006510	#N/A	#N/A
6807	chrV	12762595	12765297	2703	+	promoter-TSS	NM_073792)	1218.22	Promoter	5	12761188	12763360	2173	2	179748	NM_073791	0	WBGene00006512	abcf-1	ABC transporter, class F	#N/A	WBGene00006512	#N/A	#N/A
3683	chrIII	1785669	1786410	742	+	intron	NR_050701, intron 1 of 1)	951.25	Intron (NR_050702/13182868, intron 1 of 0)	3	1789084	1806728	17645	1	189724	NM_065058	-2674	WBGene00006513	rimb-1	RIM Binding protein	WBGene00006513	WBGene00006513	#N/A	#N/A
4266	chrIII	1787227	1787727	501	+	intron	NR_050701, intron 1 of 1)	339.4	Promoter	3	1789084	1806728	17645	1	189724	NM_065058	-1357	WBGene00006513	rimb-1	RIM Binding protein	WBGene00006513	WBGene00006513	#N/A	#N/A
1924	chrII	8996403	8999611	3209	+	promoter-TSS	NM_063519)	1416.18	Promoter	2	8997834	8999531	1698	1	174436	NM_001026995	0	WBGene00006514	tdp-1	Tar DNA-binding protein homolog 1	#N/A	WBGene00006514	#N/A	#N/A
8140	chrX	14297148	14297841	694	+	promoter-TSS	NM_001368549)	1486.46	Promoter	6	14285476	14296656	11181	2	3565068	NM_001368550	-492	WBGene00006517	madd-3	Protein kinase domain-containing protein;putative dual specificity protein kinase madd-3	WBGene00006517	WBGene00006517	#N/A	#N/A
8745	chrX	14292445	14293120	676	+	intron	NM_001368550, intron 3 of 11)	347.325	Intron (NM_001368549/3565068, intron 3 of 11)	6	14285476	14290940	5465	2	3565068	NM_171799	-1505	WBGene00006517	madd-3	Protein kinase domain-containing protein;putative dual specificity protein kinase madd-3	WBGene00006517	WBGene00006517	#N/A	#N/A
8904	chrX	14290945	14291445	501	+	promoter-TSS	NM_001368551)	297	Promoter	6	14285476	14290940	5465	2	3565068	NM_171799	-5	WBGene00006517	madd-3	Protein kinase domain-containing protein;putative dual specificity protein kinase madd-3	WBGene00006517	WBGene00006517	#N/A	#N/A
884	chrI	7727660	7728160	501	+	exon	NM_059748, exon 2 of 4)	339.4	Promoter	1	7727267	7728811	1545	1	172539	NM_059748	393	WBGene00006518	bckd-1B	Transket_pyr domain-containing protein	#N/A	WBGene00006518	#N/A	#N/A
6799	chrV	4962820	4966276	3457	+	Intergenic		1257.24	Promoter	5	4958986	4962994	4009	2	178887	NM_071934	0	WBGene00006523	tam-1	RING-type domain-containing protein	WBGene00006523	WBGene00006523	#N/A	#N/A
7058	chrV	4960237	4961999	1763	+	intron	NM_071934, intron 4 of 6)	531.75	Promoter	5	4958986	4962994	4009	2	178887	NM_071934	995	WBGene00006523	tam-1	RING-type domain-containing protein	WBGene00006523	WBGene00006523	#N/A	#N/A
9	chrI	12964433	12970592	6160	+	exon	NM_060870, exon 2 of 2)	7300.49	Promoter	1	12964814	12966263	1450	2	173167	NM_001025879	0	WBGene00006529	tba-2	Tubulin alpha-2 chain	WBGene00006529	WBGene00006529	#N/A	#N/A
2358	chrII	10918321	10919960	1640	+	exon	NM_063950, exon 1 of 3)	443.075	Promoter	2	10918718	10920162	1445	1	174680	NM_063950	0	WBGene00006530	tba-4	Tubulin alpha chain	WBGene00006530	WBGene00006530	#N/A	#N/A
3691	chrIII	5136065	5136692	628	+	promoter-TSS	NM_065687)	922.75	Promoter	3	5131337	5136176	4840	2	175698	NM_065687	0	WBGene00006543	tbx-2	T-box protein 2	WBGene00006543	WBGene00006543	#N/A	#N/A
4447	chrIII	5129106	5129903	798	+	intron	NM_171117, intron 31 of 32)	287.55	Intron (NM_171117/175697, intron 31 of 32)	3	5131337	5136176	4840	2	175698	NM_065687	6273	WBGene00006543	tbx-2	T-box protein 2	WBGene00006543	WBGene00006543	#N/A	#N/A
4812	chrIII	10342060	10342560	501	+	promoter-TSS	NM_066885)	203.8	Promoter	3	10340065	10341851	1787	2	176449	NM_066885	-209	WBGene00006546	tbx-9	T-box transcription factor tbx-9	WBGene00006546	WBGene00006546	#N/A	#N/A
4381	chrIII	11634955	11635470	516	+	intron	NM_067105, intron 3 of 4)	301.75	Promoter	3	11633406	11636825	3420	2	190493	NM_067105	1355	WBGene00006552	tbx-33	Putative T-box protein 33	WBGene00006552	#N/A	#N/A	#N/A
4529	chrIII	11207751	11208257	507	+	Intergenic		257.933	Distal Intergenic	3	11216447	11218244	1798	2	176549	NM_067040	9987	WBGene00006553	tbx-34	Putative T-box protein 34	WBGene00006553	WBGene00006553	#N/A	#N/A
4446	chrIII	11786078	11786949	872	+	promoter-TSS	NM_067125)	288.6	Promoter	3	11784214	11786052	1839	2	182861	NM_067125	-26	WBGene00006557	tbx-38	Putative T-box protein 38	WBGene00006557	WBGene00006557	#N/A	#N/A
2275	chrII	8270457	8273608	3152	+	exon	NM_063343, exon 5 of 8)	501.562	Promoter	2	8270607	8273019	2413	1	174327	NM_063343	0	WBGene00006562	tdc-1	Tyrosine decarboxylase	#N/A	#N/A	#N/A	#N/A
7322	chrV	4729896	4730490	595	+	promoter-TSS	NM_071870)	341	Promoter	5	4726796	4730120	3325	2	178864	NM_071870	0	WBGene00006570	tig-2	TGF_BETA_2 domain-containing protein	WBGene00006570	WBGene00006570	#N/A	#N/A
6027	chrIV	7044857	7045802	946	+	promoter-TSS	NM_001026136)	290	Promoter	4	7044163	7044602	440	2	177475	NM_001026136	-255	WBGene00006572	tin-9.1	Mitochondrial import inner membrane translocase subunit Tim9	#N/A	WBGene00006572	#N/A	#N/A
3709	chrIII	3871358	3875103	3746	+	exon	NM_065384, exon 1 of 4)	860.4	Promoter	3	3870183	3871427	1245	2	175502	NM_001026081	0	WBGene00006575	tir-1	ADP-ribosyl cyclase/cyclic ADP-ribose hydrolase;NAD(+) hydrolase tir-1;Sterile alpha and TIR motif-containing protein tir-1	WBGene00006575	WBGene00006575	#N/A	#N/A
3944	chrIII	3887452	3887972	521	+	promoter-TSS	NM_001312937)	523.15	Promoter	3	3870183	3887608	17426	2	175502	NM_001026080	0	WBGene00006575	tir-1	ADP-ribosyl cyclase/cyclic ADP-ribose hydrolase;NAD(+) hydrolase tir-1;Sterile alpha and TIR motif-containing protein tir-1	WBGene00006575	WBGene00006575	#N/A	#N/A
4630	chrIII	3875775	3876415	641	+	intron	NM_001026080, intron 7 of 9)	239.167	Intron (NM_001026082/175502, intron 5 of 7)	3	3870183	3873496	3314	2	175502	NM_065384	-2279	WBGene00006575	tir-1	ADP-ribosyl cyclase/cyclic ADP-ribose hydrolase;NAD(+) hydrolase tir-1;Sterile alpha and TIR motif-containing protein tir-1	WBGene00006575	WBGene00006575	#N/A	#N/A
192	chrI	8701876	8702973	1098	+	promoter-TSS	NM_059956)	1251.62	Promoter	1	8698316	8701957	3642	2	172676	NM_001129002	0	WBGene00006577	tlf-1	TATA box-binding protein-like 1	WBGene00006577	WBGene00006577	#N/A	#N/A
1076	chrI	8699924	8700863	940	+	exon	NM_059955, exon 6 of 11)	285.1	Promoter	1	8698316	8701957	3642	2	172676	NM_001129002	1094	WBGene00006577	tlf-1	TATA box-binding protein-like 1	WBGene00006577	WBGene00006577	#N/A	#N/A
114	chrI	10539083	10539625	543	+	Intergenic		1895.82	Promoter	1	10536284	10538047	1764	2	172936	NM_060356	-1036	WBGene00006578	tli-1	ToLlIp homolog	WBGene00006578	WBGene00006578	WBGene00006578	#N/A
5589	chrIV	13703878	13704549	672	+	promoter-TSS	NM_070246)	531.3	Promoter	4	13701774	13703955	2182	2	178338	NM_070246	0	WBGene00006580	tlp-1	C2H2-type domain-containing protein	WBGene00006580	WBGene00006580	#N/A	#N/A
8815	chrX	11379212	11379740	529	+	Intergenic		319.567	Distal Intergenic	6	11376161	11377461	1301	2	181329	NM_077505	-1751	WBGene00006584	tni-1	Troponin I 1	WBGene00006584	WBGene00006584	#N/A	#N/A
4331	chrIII	3808733	3809518	786	+	promoter-TSS	NM_065368)	318.65	Promoter	3	3805108	3809014	3907	2	175491	NM_065368	0	WBGene00006591	toh-1	Zinc metalloproteinase nas-26	WBGene00006591	WBGene00006591	#N/A	#N/A
4657	chrIII	3811459	3811959	501	+	Intergenic		233.6	Distal Intergenic	3	3805108	3809014	3907	2	175491	NM_065368	-2445	WBGene00006591	toh-1	Zinc metalloproteinase nas-26	WBGene00006591	WBGene00006591	#N/A	#N/A
4799	chrIII	3807510	3808054	545	+	intron	NM_065368, intron 2 of 7)	205.85	Promoter	3	3805108	3809014	3907	2	175491	NM_065368	960	WBGene00006591	toh-1	Zinc metalloproteinase nas-26	WBGene00006591	WBGene00006591	#N/A	#N/A
5109	chrIII	3812463	3812963	501	+	Intergenic		145	Distal Intergenic	3	3805108	3809014	3907	2	175491	NM_065368	-3449	WBGene00006591	toh-1	Zinc metalloproteinase nas-26	WBGene00006591	WBGene00006591	#N/A	#N/A
616	chrI	432038	432944	907	+	intron	NR_070220, intron 1 of 1)	468.45	Intron (NR_070220/13218440, intron 1 of 1)	1	444018	461210	17193	1	171635	NM_001025812	-11074	WBGene00006593	tol-1	TIR domain-containing protein	WBGene00006593	WBGene00006593	#N/A	WBGene00006593
1371	chrI	433394	433895	502	+	intron	NR_070220, intron 1 of 1)	218.7	Intron (NR_070220/13218440, intron 1 of 1)	1	444018	461210	17193	1	171635	NM_001025812	-10123	WBGene00006593	tol-1	TIR domain-containing protein	WBGene00006593	WBGene00006593	#N/A	WBGene00006593
841	chrI	5545464	5546091	628	+	promoter-TSS	NM_059222)	353.8	Promoter	1	5546227	5561302	15076	1	172209	NM_001129022	-136	WBGene00006594	tom-1	LLGL domain-containing protein	WBGene00006594	WBGene00006594	#N/A	#N/A
4545	chrIII	11957618	11958464	847	+	intron	NM_067157, intron 2 of 8)	257.7	Intron (NR_052170/13188914, intron 1 of 1)	3	11950018	11960168	10151	2	176631	NM_067157	1704	WBGene00006596	top-3	DNA topoisomerase 3	WBGene00006596	#N/A	#N/A	#N/A
5681	chrIV	102800	103521	722	+	promoter-TSS	NM_067460)	452.233	Promoter	4	103962	110151	6190	1	176825	NM_067460	-441	WBGene00006599	tpa-1	Protein kinase C-like 1	WBGene00006599	WBGene00006599	#N/A	#N/A
6350	chrIV	105199	105915	717	+	intron	NM_067459, intron 7 of 10)	206.75	Promoter	4	103962	110151	6190	1	176825	NM_067460	1237	WBGene00006599	tpa-1	Protein kinase C-like 1	WBGene00006599	WBGene00006599	#N/A	#N/A
2110	chrII	12040069	12040694	626	+	Intergenic		684.64	Promoter	2	12037254	12039132	1879	2	174844	NM_064162	-937	WBGene00006601	tpi-1	Triosephosphate isomerase	WBGene00006601	WBGene00006601	#N/A	#N/A
3863	chrIII	11188147	11189782	1636	+	intron	NM_001027709, intron 4 of 17)	598.55	Intron (NM_001027709/176548, intron 4 of 17)	3	11172092	11195063	22972	2	176548	NM_001027709	5281	WBGene00006604	tra-1	Sex-determining transformer protein 1	WBGene00006604	WBGene00006604	#N/A	#N/A
4095	chrIII	11202934	11203550	617	+	Intergenic		421	Distal Intergenic	3	11182300	11195063	12764	2	176548	NM_001027710	-7871	WBGene00006604	tra-1	Sex-determining transformer protein 1	WBGene00006604	WBGene00006604	#N/A	#N/A
4304	chrIII	11185456	11186199	744	+	intron	NM_001027709, intron 4 of 17)	327.85	Intron (NM_001027709/176548, intron 4 of 17)	3	11172092	11195063	22972	2	176548	NM_001027709	8864	WBGene00006604	tra-1	Sex-determining transformer protein 1	WBGene00006604	WBGene00006604	#N/A	#N/A
4327	chrIII	11194036	11194554	519	+	intron	NM_001027709, intron 2 of 17)	320.667	Promoter	3	11172092	11195063	22972	2	176548	NM_001027709	509	WBGene00006604	tra-1	Sex-determining transformer protein 1	WBGene00006604	WBGene00006604	#N/A	#N/A
4482	chrIII	11184173	11184825	653	+	intron	NM_001027709, intron 4 of 17)	275.8	Intron (NM_001027709/176548, intron 4 of 17)	3	11172092	11195063	22972	2	176548	NM_001027709	10238	WBGene00006604	tra-1	Sex-determining transformer protein 1	WBGene00006604	WBGene00006604	#N/A	#N/A
4579	chrIII	11190143	11190643	501	+	intron	NM_001027709, intron 4 of 17)	254.6	Intron (NM_001027709/176548, intron 4 of 17)	3	11172092	11195063	22972	2	176548	NM_001027709	4420	WBGene00006604	tra-1	Sex-determining transformer protein 1	WBGene00006604	WBGene00006604	#N/A	#N/A
4674	chrIII	11197141	11197692	552	+	Intergenic		227.75	Distal Intergenic	3	11182300	11195063	12764	2	176548	NM_001027710	-2078	WBGene00006604	tra-1	Sex-determining transformer protein 1	WBGene00006604	WBGene00006604	#N/A	#N/A
2592	chrII	6955660	6956315	656	+	exon	NM_063025, exon 23 of 23)	332.35	Promoter	2	6955619	6956971	1353	2	174137	NM_001267191	656	WBGene00006605	tra-2	Sex-determining transformer protein 2	WBGene00006605	WBGene00006605	#N/A	#N/A
5511	chrIV	6878800	6879791	992	+	promoter-TSS	NM_001306845)	627.1	Promoter	4	6876860	6878877	2018	2	177451	NM_001306845	0	WBGene00006608	tre-2	Trehalase	WBGene00006608	WBGene00006608	#N/A	#N/A
7095	chrV	14184484	14186170	1687	+	promoter-TSS	NM_001269641)	498.875	Promoter	5	14183226	14185469	2244	2	179920	NM_074112	0	WBGene00006613	trm-1	tRNA (guanine(26)-N(2))-dimethyltransferase	WBGene00006613	WBGene00006613	#N/A	#N/A
2291	chrII	4948404	4950445	2042	+	promoter-TSS	NM_062509)	490.64	Promoter	2	4948261	4949462	1202	2	173856	NM_062509	0	WBGene00006619	try-1	Peptidase S1 domain-containing protein	#N/A	#N/A	#N/A	#N/A
959	chrI	9971256	9971904	649	+	intron	NM_060235, intron 5 of 6)	316.133	Promoter	1	9970113	9973067	2955	2	192062	NM_060235	1163	WBGene00006633	tsp-7	Tetraspanin	WBGene00006633	WBGene00006633	#N/A	#N/A
1418	chrI	9969239	9969876	638	+	TTS	NM_060235)	209.4	Exon (NM_001313508/172856, exon 7 of 7)	1	9970113	9973067	2955	2	192062	NM_060235	3191	WBGene00006633	tsp-7	Tetraspanin	WBGene00006633	WBGene00006633	#N/A	#N/A
8605	chrX	1244233	1244733	501	+	Intergenic		418.8	Promoter	6	1246026	1247499	1474	1	180472	NM_075831	-1293	WBGene00006635	tsp-9	Tetraspanin	WBGene00006635	WBGene00006635	#N/A	#N/A
7161	chrV	155013	155766	754	+	Intergenic		443	Promoter	5	156831	163350	6520	1	178544	NM_070745	-1065	WBGene00006648	ttb-1	Transcription initiation factor IIB	WBGene00006648	WBGene00006648	#N/A	#N/A
9265	chrX	1504624	1505158	535	+	promoter-TSS	NR_001529)	205.85	Promoter	6	1504131	1504841	711	2	180490	NR_001528	0	WBGene00006650	tts-1	ncRNA	WBGene00006650	#N/A	WBGene00006650	#N/A
3086	chrII	10202281	10202781	501	+	promoter-TSS	NR_000803)	209.4	Promoter	2	10201125	10202230	1106	2	174583	NR_000803	-51	WBGene00006651	tts-2	ncRNA	#N/A	#N/A	#N/A	#N/A
3654	chrIII	2795085	2796046	962	+	promoter-TSS	NM_065219)	1056.56	Promoter	3	2793412	2794742	1331	2	190614	NM_065219	-343	WBGene00006695	twk-45	TWiK family of potassium channels	WBGene00006695	WBGene00006695	#N/A	#N/A
5379	chrIV	9989574	9993353	3780	+	exon	NM_001268520, exon 5 of 7)	973.067	Promoter	4	9989932	9993289	3358	2	177855	NM_001038316	0	WBGene00006699	uba-1	UBA_e1_C domain-containing protein	WBGene00006699	WBGene00006699	#N/A	#N/A
771	chrI	12739906	12740967	1062	+	intron	NM_060830, intron 3 of 4)	386.6	Promoter	1	12741605	12748587	6983	1	24104970	NM_001306225	-638	WBGene00006700	uba-2	SUMO-activating enzyme subunit uba-2	#N/A	WBGene00006700	#N/A	#N/A
20	chrI	1697821	1699029	1209	+	promoter-TSS	NM_058481)	5530.46	Promoter	1	1698351	1700787	2437	1	171734	NM_058481	0	WBGene00006702	ubc-3	UBC core domain-containing protein;UBIQUITIN_CONJUGAT_2 domain-containing protein	WBGene00006702	WBGene00006702	#N/A	#N/A
5270	chrIV	2708396	2709081	686	+	Intergenic		1618.6	Promoter	4	2704916	2707231	2316	2	190802	NM_067844	-1165	WBGene00006705	ubc-8	UBC core domain-containing protein	WBGene00006705	WBGene00006705	#N/A	#N/A
3837	chrIII	7067323	7069109	1787	+	promoter-TSS	NM_066139)	629.333	Promoter	3	7067867	7068540	674	2	175985	NM_066140	0	WBGene00006713	ubc-18	UBC core domain-containing protein	WBGene00006713	WBGene00006713	#N/A	#N/A
6971	chrV	18689628	18690146	519	+	promoter-TSS	NM_075247)	651.95	Promoter	5	18686381	18689757	3377	2	180223	NM_075246	0	WBGene00006714	ubc-19	UBC core domain-containing protein	WBGene00006714	WBGene00006714	#N/A	#N/A
1922	chrII	8037648	8043459	5812	+	exon	NM_063284, exon 3 of 5)	1428.94	Promoter	2	8038380	8039431	1052	2	174289	NM_063283	0	WBGene00006724	ubh-4	Ubiquitin carboxyl-terminal hydrolase ubh-4	WBGene00006724	WBGene00006724	#N/A	#N/A
3424	chrIII	5938950	5944845	5896	+	intron	NM_171139, intron 2 of 4)	7451.28	Promoter	3	5940991	5943542	2552	1	175840	NM_171868	0	WBGene00006727	ubq-1	Ubiquitin-related	WBGene00006727	WBGene00006727	#N/A	#N/A
5699	chrIV	12329686	12331290	1605	+	intron	NM_069947, intron 2 of 4)	443.525	Promoter	4	12329512	12330769	1258	2	3565860	NM_069948	0	WBGene00006733	ufd-1	Ubiquitin fusion degradation protein 1 homolog	#N/A	#N/A	#N/A	#N/A
2155	chrII	8062120	8063985	1866	+	exon	NM_063291, exon 2 of 6)	630.12	Promoter	2	8062752	8065943	3192	1	174295	NM_001027149	0	WBGene00006734	ufd-2	Ubiquitin conjugation factor E4 ufd-2	WBGene00006734	WBGene00006734	#N/A	#N/A
2878	chrII	8064116	8064616	501	+	exon	NM_063291, exon 4 of 6)	254.6	Promoter	2	8062752	8065943	3192	1	174295	NM_063291	1364	WBGene00006734	ufd-2	Ubiquitin conjugation factor E4 ufd-2	WBGene00006734	WBGene00006734	#N/A	#N/A
2133	chrII	4957789	4960057	2269	+	exon	NM_062513, exon 5 of 15)	654.56	Promoter	2	4956006	4959817	3812	2	173859	NM_001318311	0	WBGene00006737	ulp-2	ULP_PROTEASE domain-containing protein;Ubiquitin-like protease 2	#N/A	#N/A	#N/A	#N/A
627	chrI	6812064	6813140	1077	+	promoter-TSS	NM_059551)	461.1	Promoter	1	6812702	6814050	1349	1	186900	NM_059551	0	WBGene00006740	ulp-5	ULP_PROTEASE domain-containing protein	#N/A	WBGene00006740	#N/A	#N/A
8471	chrX	1063929	1064607	679	+	Intergenic		514.9	Promoter	6	1057831	1062443	4613	2	180458	NM_075801	-1486	WBGene00006741	unc-1	PHB domain-containing protein;Protein unc-1	WBGene00006741	WBGene00006741	#N/A	#N/A
8522	chrX	1062633	1063157	525	+	promoter-TSS	NM_075801)	462.433	Promoter	6	1057831	1062443	4613	2	180458	NM_075801	-190	WBGene00006741	unc-1	PHB domain-containing protein;Protein unc-1	WBGene00006741	WBGene00006741	#N/A	#N/A
349	chrI	3805605	3807029	1425	+	promoter-TSS	NM_058828)	812.175	Promoter	1	3799171	3805704	6534	2	171952	NM_001025844	0	WBGene00006751	unc-11	Phosphatidylinositol-binding clathrin assembly protein unc-11	WBGene00006751	WBGene00006751	#N/A	#N/A
1454	chrI	3804735	3805235	501	+	exon	NM_058828, exon 3 of 9)	203.8	Promoter	1	3799171	3805704	6534	2	171952	NM_001025844	469	WBGene00006751	unc-11	Phosphatidylinositol-binding clathrin assembly protein unc-11	WBGene00006751	WBGene00006751	#N/A	#N/A
765	chrI	7421191	7421707	517	+	Intergenic		389.35	Promoter	1	7422785	7453729	30945	1	172497	NM_001026700	-1078	WBGene00006752	unc-13	Phorbol ester/diacylglycerol-binding protein unc-13	WBGene00006752	WBGene00006752	#N/A	#N/A
333	chrI	7127145	7128772	1628	+	exon	NM_059617, exon 1 of 10)	832.86	Promoter	1	7123060	7128137	5078	2	172450	NM_059617	0	WBGene00006753	unc-14	RUN domain-containing protein	WBGene00006753	WBGene00006753	#N/A	#N/A
236	chrI	7382924	7383805	882	+	promoter-TSS	NM_059684)	1085.52	Promoter	1	7377295	7383083	5789	2	172491	NM_059684	0	WBGene00006754	unc-15	Paramyosin	WBGene00006754	WBGene00006754	#N/A	#N/A
891	chrI	7379556	7380056	501	+	promoter-TSS	NM_001136291)	339.2	Promoter	1	7377295	7379328	2034	2	172491	NM_001136291	-228	WBGene00006754	unc-15	Paramyosin	WBGene00006754	WBGene00006754	#N/A	#N/A
1004	chrI	7378704	7379499	796	+	exon	NM_059684, exon 8 of 11)	302.8	Promoter	1	7377295	7379328	2034	2	172491	NM_001136291	0	WBGene00006754	unc-15	Paramyosin	WBGene00006754	WBGene00006754	#N/A	#N/A
1221	chrI	7377548	7378338	791	+	exon	NM_059684, exon 10 of 11)	252.15	Promoter	1	7377295	7379328	2034	2	172491	NM_001136291	990	WBGene00006754	unc-15	Paramyosin	WBGene00006754	WBGene00006754	#N/A	#N/A
6924	chrV	8935112	8937292	2181	+	promoter-TSS	NM_072906)	734.725	Promoter	5	8936619	8939278	2660	1	179272	NM_072906	0	WBGene00006760	unc-23	BAG domain-containing protein	#N/A	WBGene00006760	WBGene00006760	#N/A
5867	chrIV	7979529	7980065	537	+	promoter-TSS	NR_056259)	341	Promoter	4	7979883	7981948	2066	1	177594	NM_001368443	0	WBGene00006761	unc-24	PHB domain-containing protein	WBGene00006761	WBGene00006761	#N/A	#N/A
3826	chrIII	12943924	12945463	1540	+	intron	NM_001027660, intron 3 of 6)	645.367	Promoter	3	12942689	12949714	7026	1	176713	NM_001027661	1235	WBGene00006762	unc-25	Uncharacterized protein	WBGene00006762	WBGene00006762	#N/A	#N/A
6015	chrIV	13272395	13272899	505	+	promoter-TSS	NM_001136390)	293.5	Promoter	4	13261869	13272511	10643	2	178284	NM_001028094	0	WBGene00006763	unc-26	Synaptojanin	WBGene00006763	#N/A	#N/A	WBGene00006763
5404	chrIV	3515365	3516100	736	+	Intergenic		892.48	Promoter	4	3516886	3525572	8687	1	177112	NM_001038349	-786	WBGene00006769	unc-33	Amidohydro-rel domain-containing protein;Protein unc-33	WBGene00006769	WBGene00006769	#N/A	#N/A
5428	chrIV	3519348	3519851	504	+	exon	NM_001307369, exon 3 of 6)	794.267	Promoter	4	3518147	3525572	7426	1	177112	NM_001307369	1201	WBGene00006769	unc-33	Amidohydro-rel domain-containing protein;Protein unc-33	WBGene00006769	WBGene00006769	#N/A	#N/A
5782	chrIV	3523175	3523972	798	+	promoter-TSS	NM_001307352)	391.5	Promoter	4	3524390	3525572	1183	1	177112	NM_001307352	-418	WBGene00006769	unc-33	Amidohydro-rel domain-containing protein;Protein unc-33	WBGene00006769	WBGene00006769	#N/A	#N/A
558	chrI	1718939	1719456	518	+	Intergenic		511.225	Distal Intergenic	1	1721597	1732875	11279	1	171736	NM_001026647	-2141	WBGene00006771	tln-1	FERM domain-containing protein;I/LWEQ domain-containing protein;TaLiN;Talin_middle domain-containing protein	WBGene00006771	WBGene00006771	#N/A	#N/A
993	chrI	1717306	1717806	501	+	Intergenic		306.1	Distal Intergenic	1	1721597	1732875	11279	1	171736	NM_001026647	-3791	WBGene00006771	tln-1	FERM domain-containing protein;I/LWEQ domain-containing protein;TaLiN;Talin_middle domain-containing protein	WBGene00006771	WBGene00006771	#N/A	#N/A
1130	chrI	1734717	1735492	776	+	exon	NM_058485, exon 8 of 10)	271.45	Promoter	1	1734592	1740272	5681	1	171736	NM_001306510	125	WBGene00006771	tln-1	FERM domain-containing protein;I/LWEQ domain-containing protein;TaLiN;Talin_middle domain-containing protein	WBGene00006771	WBGene00006771	#N/A	#N/A
1133	chrI	1720462	1721057	596	+	promoter-TSS	NM_058485)	270.775	Promoter	1	1721597	1732875	11279	1	171736	NM_001026647	-540	WBGene00006771	tln-1	FERM domain-containing protein;I/LWEQ domain-containing protein;TaLiN;Talin_middle domain-containing protein	WBGene00006771	WBGene00006771	#N/A	#N/A
1427	chrI	1730658	1731333	676	+	exon	NM_058485, exon 6 of 10)	209.4	Promoter	1	1729895	1740272	10378	1	171736	NM_001262110	763	WBGene00006771	tln-1	FERM domain-containing protein;I/LWEQ domain-containing protein;TaLiN;Talin_middle domain-containing protein	WBGene00006771	WBGene00006771	#N/A	#N/A
1500	chrI	1726756	1727256	501	+	exon	NM_058485, exon 4 of 10)	193.3	Promoter	1	1726686	1740272	13587	1	171736	NM_001313545	70	WBGene00006771	tln-1	FERM domain-containing protein;I/LWEQ domain-containing protein;TaLiN;Talin_middle domain-containing protein	WBGene00006771	WBGene00006771	#N/A	#N/A
408	chrI	6745243	6745903	661	+	promoter-TSS	NM_059531)	698.7	Promoter	1	6742524	6745324	2801	2	172394	NM_059531	0	WBGene00006773	unc-37	Transcription factor unc-37	WBGene00006773	WBGene00006773	#N/A	#N/A
1529	chrI	5687480	5687980	501	+	intron	NM_059263, intron 3 of 16)	193.3	Intron (NM_059263/172233, intron 3 of 16)	1	5680366	5691440	11075	2	172233	NM_059263	3460	WBGene00006776	unc-40	Uncharacterized protein	WBGene00006776	WBGene00006776	#N/A	#N/A
5390	chrIV	10341811	10342857	1047	+	intron	NM_001268551, intron 2 of 18)	938.74	Intron (NM_001268551/177921, intron 2 of 18)	4	10338698	10340168	1471	2	177921	NM_001028123	-1643	WBGene00006779	unc-43	CaMKII_AD domain-containing protein;Calcium/calmodulin-dependent protein kinase;Calcium/calmodulin-dependent protein kinase type II	WBGene00006779	WBGene00006779	WBGene00006779	#N/A
5613	chrIV	10330870	10331427	558	+	promoter-TSS	NM_001129317)	507.567	Promoter	4	10324996	10330974	5979	2	177921	NM_001028133	0	WBGene00006779	unc-43	CaMKII_AD domain-containing protein;Calcium/calmodulin-dependent protein kinase;Calcium/calmodulin-dependent protein kinase type II	WBGene00006779	WBGene00006779	WBGene00006779	#N/A
4168	chrIII	10520484	10521593	1110	+	promoter-TSS	NM_001306730)	379.425	Promoter	3	10520968	10524326	3359	1	176472	NM_001306729	0	WBGene00006784	unc-49	Neur_chan_LBD domain-containing protein;Neur_chan_memb domain-containing protein;Uncharacterized protein	WBGene00006784	WBGene00006784	#N/A	#N/A
4895	chrIII	10531370	10532014	645	+	TTS	NR_052703)	185.3	Promoter	3	10531433	10532553	1121	1	176472	NM_001083179	0	WBGene00006784	unc-49	Neur_chan_LBD domain-containing protein;Neur_chan_memb domain-containing protein;Uncharacterized protein	WBGene00006784	WBGene00006784	#N/A	#N/A
5130	chrIII	10528045	10528545	501	+	TTS	NM_001306733)	136.9	Promoter	3	10527421	10527800	380	1	176472	NM_001306733	624	WBGene00006784	unc-49	Neur_chan_LBD domain-containing protein;Neur_chan_memb domain-containing protein;Uncharacterized protein	WBGene00006784	WBGene00006784	#N/A	#N/A
6846	chrV	20005571	20006152	582	+	intron	NR_052929, intron 3 of 3)	978.475	Promoter	5	19996247	20004420	8174	2	180311	NM_075468	-1151	WBGene00006786	unc-51	Serine/threonine-protein kinase unc-51	WBGene00006786	WBGene00006786	#N/A	#N/A
7445	chrV	20001312	20001812	501	+	intron	NM_075468, intron 3 of 8)	297	Intron (NR_052929/13192190, intron 3 of 0)	5	19996247	20004420	8174	2	180311	NM_075468	2608	WBGene00006786	unc-51	Serine/threonine-protein kinase unc-51	WBGene00006786	WBGene00006786	#N/A	#N/A
7449	chrV	20002472	20003124	653	+	intron	NM_075468, intron 2 of 8)	297	Promoter	5	19996247	20004420	8174	2	180311	NM_075468	1296	WBGene00006786	unc-51	Serine/threonine-protein kinase unc-51	WBGene00006786	WBGene00006786	#N/A	#N/A
2232	chrII	14664548	14665890	1343	+	intron	NM_001027317, intron 4 of 21)	538.575	Promoter	2	14647479	14666852	19374	2	175126	NM_064643	962	WBGene00006787	unc-52	Basement membrane proteoglycan;Ig-like domain-containing protein	WBGene00006787	WBGene00006787	#N/A	#N/A
2422	chrII	14661952	14663985	2034	+	exon	NM_001350388, exon 17 of 34)	409.2	Exon (NM_064643/175126, exon 6 of 35)	2	14647479	14666852	19374	2	175126	NM_064643	2867	WBGene00006787	unc-52	Basement membrane proteoglycan;Ig-like domain-containing protein	WBGene00006787	WBGene00006787	#N/A	#N/A
2884	chrII	14684202	14684702	501	+	promoter-TSS	NM_001350388)	254.6	Promoter	2	14652558	14684296	31739	2	175126	NM_001350388	0	WBGene00006787	unc-52	Basement membrane proteoglycan;Ig-like domain-containing protein	WBGene00006787	WBGene00006787	#N/A	#N/A
3127	chrII	14656330	14657169	840	+	exon	NM_001350388, exon 29 of 34)	202.3	Exon (NM_064643/175126, exon 19 of 35)	2	14652558	14653815	1258	2	175126	NM_001306656	-2515	WBGene00006787	unc-52	Basement membrane proteoglycan;Ig-like domain-containing protein	WBGene00006787	WBGene00006787	#N/A	#N/A
3207	chrII	14658550	14659282	733	+	exon	NM_001350388, exon 24 of 34)	186.6	Exon (NM_064643/175126, exon 14 of 35)	2	14652558	14653815	1258	2	175126	NM_001306656	-4735	WBGene00006787	unc-52	Basement membrane proteoglycan;Ig-like domain-containing protein	WBGene00006787	WBGene00006787	#N/A	#N/A
3299	chrII	14670259	14670759	501	+	intron	NM_001350388, intron 11 of 33)	169.1	Intron (NM_001350388/175126, intron 11 of 33)	2	14661646	14666852	5207	2	175126	NM_064646	-3407	WBGene00006787	unc-52	Basement membrane proteoglycan;Ig-like domain-containing protein	WBGene00006787	WBGene00006787	#N/A	#N/A
3388	chrII	14647459	14647959	501	+	exon	NM_064643, exon 35 of 35)	153	Exon (NM_001267509/175126, exon 10 of 11)	2	14647479	14651037	3559	2	175126	NM_001267509	3078	WBGene00006787	unc-52	Basement membrane proteoglycan;Ig-like domain-containing protein	WBGene00006787	WBGene00006787	#N/A	#N/A
716	chrI	14863335	14864002	668	+	promoter-TSS	NM_061195)	405.6	Promoter	1	14856181	14863450	7270	2	259839	NM_061195	0	WBGene00006789	unc-54	Myosin-4	WBGene00006789	WBGene00006789	WBGene00006789	#N/A
1165	chrI	14864697	14865307	611	+	Intergenic		259.933	Promoter	1	14856181	14863450	7270	2	259839	NM_061195	-1247	WBGene00006789	unc-54	Myosin-4	WBGene00006789	WBGene00006789	WBGene00006789	#N/A
391	chrI	4673638	4674525	888	+	Intergenic		727.86	Promoter	1	4675139	4678852	3714	1	172078	NM_001047215	-614	WBGene00006791	unc-57	Endophilin-A homolog	#N/A	WBGene00006791	#N/A	#N/A
9132	chrX	10124225	10124725	501	+	TTS	NR_071926)	241.6	Promoter	6	10105099	10125433	20335	2	181224	NM_171758	708	WBGene00006792	unc-58	Uncoordinated protein 58	#N/A	WBGene00006792	#N/A	#N/A
6680	chrV	1470935	1475705	4771	+	intron	NR_052229, intron 1 of 1).4	3775.59	Promoter	5	1475311	1476072	762	1	178640	NM_071024	0	WBGene00006794	unc-60	Actin-depolymerizing factor 2	WBGene00006794	WBGene00006794	#N/A	#N/A
7232	chrV	1476696	1477760	1065	+	intron	NM_071026, intron 1 of 3)	386.75	Promoter	5	1476881	1479371	2491	1	178640	NM_071026	0	WBGene00006794	unc-60	Actin-depolymerizing factor 2	WBGene00006794	WBGene00006794	#N/A	#N/A
6998	chrV	14733733	14734928	1196	+	promoter-TSS	NM_182356)	614.14	Promoter	5	14731476	14733844	2369	2	179976	NM_001047733	0	WBGene00006795	unc-61	Septin-type G domain-containing protein	WBGene00006795	WBGene00006795	#N/A	#N/A
6885	chrV	4498969	4500020	1052	+	promoter-TSS	NM_001028999)	825.175	Promoter	5	4499796	4510891	11096	1	178845	NM_001028999	0	WBGene00006796	unc-62	Homeobox domain-containing protein;Homeobox protein unc-62	WBGene00006796	WBGene00006796	#N/A	#N/A
7043	chrV	4507572	4508375	804	+	intron	NM_001029000, intron 1 of 2)	548.975	Intron (NM_001028998/178845, intron 8 of 9)	5	4509913	4510891	979	1	178845	NM_001029001	-1538	WBGene00006796	unc-62	Homeobox domain-containing protein;Homeobox protein unc-62	WBGene00006796	WBGene00006796	#N/A	#N/A
7450	chrV	4491330	4491872	543	+	Intergenic		296.2	Distal Intergenic	5	4497467	4510891	13425	1	178845	NM_001028998	-5595	WBGene00006796	unc-62	Homeobox domain-containing protein;Homeobox protein unc-62	WBGene00006796	WBGene00006796	#N/A	#N/A
7498	chrV	4503241	4503741	501	+	intron	NM_001029002, intron 5 of 9)	277.6	Intron (NM_001028998/178845, intron 5 of 9)	5	4501318	4510891	9574	1	178845	NM_001313278	1923	WBGene00006796	unc-62	Homeobox domain-containing protein;Homeobox protein unc-62	WBGene00006796	WBGene00006796	#N/A	#N/A
7586	chrV	4510035	4510950	916	+	intron	NM_001029000, intron 2 of 2)	255.9	Promoter	5	4509913	4510891	979	1	178845	NM_001029001	122	WBGene00006796	unc-62	Homeobox domain-containing protein;Homeobox protein unc-62	WBGene00006796	WBGene00006796	#N/A	#N/A
7594	chrV	4503872	4504372	501	+	exon	NM_001313278, exon 5 of 9)	254.6	Promoter	5	4505814	4510891	5078	1	178845	NM_001029000	-1442	WBGene00006796	unc-62	Homeobox domain-containing protein;Homeobox protein unc-62	WBGene00006796	WBGene00006796	#N/A	#N/A
1081	chrI	5142323	5142916	594	+	intron	NM_059132, intron 2 of 9)	283.1	Promoter	1	5141679	5149116	7438	1	172150	NM_059132	644	WBGene00006797	unc-63	Acetylcholine receptor subunit alpha-type unc-63	WBGene00006797	WBGene00006797	#N/A	#N/A
619	chrI	4032380	4032905	526	+	Intergenic		467.15	Promoter	1	4015763	4031627	15865	2	171988	NM_001026326	-753	WBGene00006805	unc-73	Uncharacterized protein	WBGene00006805	WBGene00006805	#N/A	#N/A
877	chrI	4020366	4021624	1259	+	promoter-TSS	NR_050048)	340	Promoter	1	4002331	4020291	17961	2	171988	NM_001262584	-75	WBGene00006805	unc-73	Uncharacterized protein	WBGene00006805	WBGene00006805	#N/A	#N/A
1115	chrI	4012712	4013319	608	+	intron	NM_001026325, intron 19 of 31)	275.4	Promoter	1	4002331	4011578	9248	2	171988	NM_001026329	-1134	WBGene00006805	unc-73	Uncharacterized protein	WBGene00006805	WBGene00006805	#N/A	#N/A
1353	chrI	4029234	4029813	580	+	intron	NM_001026325, intron 1 of 31)	225	Intron (NM_001026325/171988, intron 1 of 31)	1	3999348	4031627	32280	2	171988	NM_001026325	1814	WBGene00006805	unc-73	Uncharacterized protein	WBGene00006805	WBGene00006805	#N/A	#N/A
6933	chrV	15071200	15072041	842	+	promoter-TSS	NM_171553)	724.9	Promoter	5	15071884	15078789	6906	1	180014	NM_171553	0	WBGene00006808	unc-76	Uncharacterized protein	WBGene00006808	WBGene00006808	#N/A	#N/A
7370	chrV	15072629	15073195	567	+	promoter-TSS	NM_001269717)	324.05	Promoter	5	15073809	15079712	5904	1	180014	NM_001269717	-614	WBGene00006808	unc-76	Uncharacterized protein	WBGene00006808	WBGene00006808	#N/A	#N/A
7939	chrV	15074800	15075300	501	+	intron	NM_001269716, intron 4 of 9)	177.2	Promoter	5	15076168	15079712	3545	1	180014	NM_001269718	-868	WBGene00006808	unc-76	Uncharacterized protein	WBGene00006808	WBGene00006808	#N/A	#N/A
6253	chrIV	7426019	7426573	555	+	intron	NM_001268365, intron 5 of 33)	228.35	Intron (NM_001268365/177514, intron 5 of 33)	4	7424500	7444360	19861	1	177514	NM_001268365	1519	WBGene00006814	unc-82	Protein kinase domain-containing protein	WBGene00006814	WBGene00006814	#N/A	#N/A
8199	chrX	13583718	13584521	804	+	promoter-TSS	NM_001029537)	975.675	Promoter	6	13584780	13588613	3834	1	181480	NM_001029537	-259	WBGene00006816	unc-84	Nuclear migration and anchoring protein unc-84	WBGene00006816	WBGene00006816	#N/A	#N/A
9221	chrX	13585819	13586319	501	+	exon	NM_001029537, exon 3 of 7)	215.1	Promoter	6	13584780	13589496	4717	1	181480	NM_001029536	1039	WBGene00006816	unc-84	Nuclear migration and anchoring protein unc-84	WBGene00006816	WBGene00006816	#N/A	#N/A
440	chrI	4046586	4047294	709	+	promoter-TSS	NM_001356816)	634.075	Promoter	1	4047136	4090427	43292	1	171990	NM_001356812	0	WBGene00006820	unc-89	Muscle M-line assembly protein unc-89	WBGene00006820	WBGene00006820	#N/A	WBGene00006820
680	chrI	4035307	4036062	756	+	promoter-TSS	NM_001356811)	430.2	Promoter	1	4035893	4078127	42235	1	171990	NM_001025813	0	WBGene00006820	unc-89	Muscle M-line assembly protein unc-89	WBGene00006820	WBGene00006820	#N/A	WBGene00006820
1156	chrI	4081135	4081702	568	+	promoter-TSS	NM_001306524)	261.25	Promoter	1	4081602	4090427	8826	1	171990	NM_001306524	0	WBGene00006820	unc-89	Muscle M-line assembly protein unc-89	WBGene00006820	WBGene00006820	#N/A	WBGene00006820
1469	chrI	4050477	4050977	501	+	intron	NM_001025813, intron 15 of 33)	203.8	Intron (NM_001025813/171990, intron 15 of 33)	1	4047136	4090427	43292	1	171990	NM_001356816	3341	WBGene00006820	unc-89	Muscle M-line assembly protein unc-89	WBGene00006820	WBGene00006820	#N/A	WBGene00006820
546	chrI	5999041	5999607	567	+	promoter-TSS	NM_059334)	522.66	Promoter	1	5993301	5999150	5850	2	172275	NM_059334	0	WBGene00006823	unc-94	Tropomodulin	WBGene00006823	WBGene00006823	#N/A	#N/A
796	chrI	5997358	5997885	528	+	intron	NM_059333, intron 3 of 9)	376.15	Promoter	1	5993301	5999150	5850	2	172275	NM_059334	1265	WBGene00006823	unc-94	Tropomodulin	WBGene00006823	WBGene00006823	#N/A	#N/A
8881	chrX	621521	622067	547	+	promoter-TSS	NM_171939)	298.55	Promoter	6	611537	621278	9742	2	180413	NM_171939	-243	WBGene00006825	unc-96	Uncharacterized protein	#N/A	WBGene00006825	#N/A	#N/A
8305	chrX	5591692	5593790	2099	+	promoter-TSS	NM_076542)	707.06	Promoter	6	5593162	5594514	1353	1	180827	NM_076542	0	WBGene00006826	unc-97	LIM domain-containing protein unc-97	WBGene00006826	WBGene00006826	#N/A	#N/A
8562	chrX	7573429	7574055	627	+	promoter-TSS	NM_001361816)	443.433	Promoter	6	7570640	7573574	2935	2	181020	NM_076883	0	WBGene00006827	unc-98	Zinc finger protein unc-98	WBGene00006827	WBGene00006827	#N/A	#N/A
683	chrI	12508053	12508632	580	+	promoter-TSS	NM_001047210)	429.433	Promoter	1	12508555	12512901	4347	1	173121	NM_001047210	0	WBGene00006829	unc-101	AP-1 complex subunit mu-1-I;MHD domain-containing protein	WBGene00006829	WBGene00006829	#N/A	#N/A
2316	chrII	6996968	6997468	501	+	intron	NM_001026870, intron 4 of 22)	467.2	Promoter	2	6995934	7010209	14276	1	174144	NM_171017	1034	WBGene00006831	unc-104	Kinesin-like protein unc-104	WBGene00006831	WBGene00006831	#N/A	#N/A
2348	chrII	6997529	6998029	501	+	intron	NM_001026870, intron 4 of 22)	452.2	Intron (NM_001026870/174144, intron 4 of 22)	2	6995934	7010209	14276	1	174144	NM_171017	1595	WBGene00006831	unc-104	Kinesin-like protein unc-104	WBGene00006831	WBGene00006831	#N/A	#N/A
196	chrI	3822346	3826333	3988	+	promoter-TSS	NM_001356805)	1241.51	Promoter	1	3822883	3826043	3161	1	171956	NM_001356804	0	WBGene00006833	unc-108	Uncharacterized protein	WBGene00006833	WBGene00006833	#N/A	#N/A
6705	chrV	14695597	14697660	2064	+	promoter-TSS	NM_074227)	2432.4	Promoter	5	14692152	14696629	4478	2	179972	NM_074227	0	WBGene00006836	unc-112	Protein unc-112	WBGene00006836	WBGene00006836	#N/A	#N/A
7522	chrV	14694103	14694603	501	+	exon	NM_074227, exon 4 of 6)	273.9	Exon (NM_074227/179972, exon 4 of 6)	5	14692152	14696629	4478	2	179972	NM_074227	2026	WBGene00006836	unc-112	Protein unc-112	WBGene00006836	WBGene00006836	#N/A	#N/A
8113	chrX	10146385	10147223	839	+	promoter-TSS	NM_077301)	2040.1	Promoter	6	10147492	10152116	4625	1	181227	NM_001029371	-269	WBGene00006839	unc-115	Uncharacterized protein	WBGene00006839	WBGene00006839	#N/A	#N/A
8404	chrX	10148480	10149157	678	+	intron	NM_001029371, intron 1 of 10)	581.36	Promoter	6	10147537	10152116	4580	1	181227	NM_077301	943	WBGene00006839	unc-115	Uncharacterized protein	WBGene00006839	WBGene00006839	#N/A	#N/A
3481	chrIII	8354379	8359312	4934	+	TTS	NM_066442)	3088.02	Promoter	3	8352055	8355095	3041	2	176179	NM_066441	0	WBGene00006840	unc-116	Kinesin heavy chain	WBGene00006840	WBGene00006840	#N/A	#N/A
2568	chrII	11279888	11280388	501	+	Intergenic		339.4	Distal Intergenic	2	11281995	11283670	1676	1	174721	NM_064010	-1607	WBGene00006853	unc-130	Fork-head domain-containing protein	WBGene00006853	#N/A	#N/A	#N/A
3283	chrII	11282840	11283340	501	+	exon	NM_064010, exon 2 of 3)	177.2	Promoter	2	11281995	11283670	1676	1	174721	NM_064010	845	WBGene00006853	unc-130	Fork-head domain-containing protein	WBGene00006853	#N/A	#N/A	#N/A
3294	chrII	11281342	11281842	501	+	promoter-TSS	NM_064010)	169.7	Promoter	2	11281995	11283670	1676	1	174721	NM_064010	-153	WBGene00006853	unc-130	Fork-head domain-containing protein	WBGene00006853	#N/A	#N/A	#N/A
2144	chrII	14488120	14489770	1651	+	promoter-TSS	NM_064606)	643.98	Promoter	2	14485837	14488682	2846	2	175105	NM_064605	0	WBGene00006856	usp-14	Ubiquitin carboxyl-terminal hydrolase 14	WBGene00006856	WBGene00006856	#N/A	#N/A
2343	chrII	14486972	14487472	501	+	exon	NM_064605, exon 3 of 4)	452.2	Promoter	2	14485837	14488682	2846	2	175105	NM_064605	1210	WBGene00006856	usp-14	Ubiquitin carboxyl-terminal hydrolase 14	WBGene00006856	WBGene00006856	#N/A	#N/A
8261	chrX	5077604	5078374	771	+	promoter-TSS	NM_076463)	777.35	Promoter	6	5074810	5077858	3049	2	192083	NM_076463	0	WBGene00006861	cal-5	CALmodulin related genes	WBGene00006861	WBGene00006861	#N/A	#N/A
8866	chrX	3536643	3537470	828	+	promoter-TSS	NM_171944)	302.975	Promoter	6	3537642	3540622	2981	1	180644	NM_076207	-172	WBGene00006863	gyg-1	Glycogenin-1	WBGene00006863	WBGene00006863	WBGene00006863	WBGene00006863
2653	chrII	4579770	4580270	501	+	intron	NM_062405, intron 4 of 9)	306.1	Intron (NM_062405/173794, intron 4 of 9)	2	4572089	4590512	18424	1	173794	NM_062406	7681	WBGene00006868	vab-1	Ephrin receptor 1	WBGene00006868	#N/A	#N/A	#N/A
3142	chrII	4575098	4575983	886	+	intron	NM_062405, intron 2 of 9)	194.65	Intron (NM_062405/173794, intron 2 of 9)	2	4572089	4590512	18424	1	173794	NM_062406	3009	WBGene00006868	vab-1	Ephrin receptor 1	WBGene00006868	#N/A	#N/A	#N/A
4960	chrIII	10924541	10925041	501	+	intron	NM_067000, intron 3 of 4)	177.2	Intron (NM_067000/176521, intron 3 of 4)	3	10920386	10926012	5627	1	176521	NM_067000	4155	WBGene00006873	vab-7	Homeobox protein vab-7	WBGene00006873	WBGene00006873	#N/A	#N/A
326	chrI	11792580	11793340	761	+	promoter-TSS	NM_001348621)	845.1	Promoter	1	11764837	11792066	27230	2	173058	NM_001047256	-514	WBGene00006876	vab-10	GAR domain-containing protein	WBGene00006876	WBGene00006876	#N/A	#N/A
448	chrI	11782203	11784901	2699	+	exon	NM_001348623, exon 1 of 25)	622.55	Promoter	1	11747762	11783939	36178	2	173058	NM_001348622	0	WBGene00006876	vab-10	GAR domain-containing protein	WBGene00006876	WBGene00006876	#N/A	#N/A
711	chrI	11789883	11791362	1480	+	intron	NM_001026682, intron 1 of 16)	408.05	Promoter	1	11747762	11792066	44305	2	173058	NM_001026683	704	WBGene00006876	vab-10	GAR domain-containing protein	WBGene00006876	WBGene00006876	#N/A	#N/A
721	chrI	11788032	11788660	629	+	TTS	NR_050583).2	404.333	Exon (NM_001026683/173058, exon 4 of 29)	1	11747762	11792066	44305	2	173058	NM_001026683	3406	WBGene00006876	vab-10	GAR domain-containing protein	WBGene00006876	WBGene00006876	#N/A	#N/A
989	chrI	11766710	11767526	817	+	exon	NM_001047256, exon 17 of 17)	306.1	Exon (NM_001026682/173058, exon 17 of 17)	1	11747762	11762201	14440	2	173058	NM_001348624	-4509	WBGene00006876	vab-10	GAR domain-containing protein	WBGene00006876	WBGene00006876	#N/A	#N/A
1362	chrI	11764792	11765497	706	+	exon	NM_001047256, exon 17 of 17)	223.55	Exon (NM_001026682/173058, exon 17 of 17)	1	11747762	11762201	14440	2	173058	NM_001348624	-2591	WBGene00006876	vab-10	GAR domain-containing protein	WBGene00006876	WBGene00006876	#N/A	#N/A
1374	chrI	11755142	11755642	501	+	intron	NM_001026683, intron 21 of 28)	217.5	Exon (NM_001348625/173058, exon 5 of 12)	1	11747762	11760542	12781	2	173058	NM_001348625	4900	WBGene00006876	vab-10	GAR domain-containing protein	WBGene00006876	WBGene00006876	#N/A	#N/A
1499	chrI	11765574	11766341	768	+	exon	NM_001047256, exon 17 of 17)	194.55	Exon (NM_001026682/173058, exon 17 of 17)	1	11747762	11762201	14440	2	173058	NM_001348624	-3373	WBGene00006876	vab-10	GAR domain-containing protein	WBGene00006876	WBGene00006876	#N/A	#N/A
1530	chrI	11779001	11779501	501	+	intron	NM_001026682, intron 7 of 16)	193.3	Intron (NM_001348622/173058, intron 3 of 23)	1	11747762	11783939	36178	2	173058	NM_001348622	4438	WBGene00006876	vab-10	GAR domain-containing protein	WBGene00006876	WBGene00006876	#N/A	#N/A
45	chrI	3159717	3163384	3668	+	exon	NM_058712, exon 5 of 8)	3765.93	Promoter	1	3159764	3162135	2372	2	171888	NM_001026622	0	WBGene00006888	vbh-1	RNA helicase	WBGene00006888	WBGene00006888	#N/A	#N/A
8975	chrX	8089175	8089764	590	+	promoter-TSS	NM_001029599)	275.033	Promoter	6	8087735	8088561	827	2	181066	NM_001029599	-614	WBGene00006890	vem-1	Protein vem-1	WBGene00006890	#N/A	#N/A	#N/A
6363	chrIV	2315419	2316007	589	+	exon	NM_067787, exon 1 of 1)	201.8	Promoter	4	2315460	2315945	486	2	177018	NM_067787	0	WBGene00006912	vha-3	V-type proton ATPase 16 kDa proteolipid subunit 2/3	#N/A	WBGene00006912	#N/A	#N/A
1930	chrII	7878101	7882596	4496	+	promoter-TSS	NM_063260)	1403.76	Promoter	2	7878413	7879313	901	2	174272	NM_063258	0	WBGene00006913	vha-4	Vacuolar H ATPase	#N/A	WBGene00006913	#N/A	#N/A
3059	chrII	11438373	11438873	501	+	promoter-TSS	NM_064035)	215.1	Promoter	2	11435280	11438421	3142	2	174743	NM_064035	0	WBGene00006915	vha-6	V-type proton ATPase subunit a	WBGene00006915	WBGene00006915	#N/A	#N/A
336	chrI	5608837	5612030	3194	+	promoter-TSS	NM_059240)	831	Promoter	1	5609588	5610254	667	2	172216	NM_059240	0	WBGene00006919	vha-10	putative V-type proton ATPase subunit G	WBGene00006919	WBGene00006919	#N/A	#N/A
8107	chrX	4190288	4192877	2590	+	exon	NM_076310, exon 2 of 4)	2161.9	Promoter	6	4191096	4192718	1623	1	180692	NM_076310	0	WBGene00006921	vha-12	putative V-type proton ATPase subunit B	WBGene00006921	WBGene00006921	#N/A	#N/A
8688	chrX	11306889	11307491	603	+	promoter-TSS	NM_077488)	377.4	Promoter	6	11307369	11308161	793	1	181321	NM_077488	0	WBGene00006922	vhl-1	von Hippel-Lindau tumor suppressor homolog	WBGene00006922	WBGene00006922	#N/A	#N/A
1931	chrII	5335615	5338068	2454	+	TTS	NR_101686)	1400.62	Promoter	2	5336307	5340247	3941	1	173904	NM_062597	0	WBGene00006923	vhp-1	Protein-tyrosine-phosphatase;Tyrosine-protein phosphatase vhp-1	WBGene00006923	WBGene00006923	WBGene00006923	WBGene00006923
2821	chrII	5338874	5339558	685	+	exon	NM_001356836, exon 2 of 3)	262.35	Promoter	2	5338773	5340247	1475	1	173904	NM_001356836	101	WBGene00006923	vhp-1	Protein-tyrosine-phosphatase;Tyrosine-protein phosphatase vhp-1	WBGene00006923	WBGene00006923	WBGene00006923	WBGene00006923
3300	chrII	5332649	5333149	501	+	intron	NM_062596, intron 1 of 6)	169.1	Promoter	2	5331489	5340247	8759	1	173904	NM_062596	1160	WBGene00006923	vhp-1	Protein-tyrosine-phosphatase;Tyrosine-protein phosphatase vhp-1	WBGene00006923	WBGene00006923	WBGene00006923	WBGene00006923
3382	chrII	5331578	5332078	501	+	promoter-TSS	NR_101685)	153	Promoter	2	5331489	5340247	8759	1	173904	NM_062596	89	WBGene00006923	vhp-1	Protein-tyrosine-phosphatase;Tyrosine-protein phosphatase vhp-1	WBGene00006923	WBGene00006923	WBGene00006923	WBGene00006923
2116	chrII	5906119	5908162	2044	+	promoter-TSS	NM_001356847)	677.12	Promoter	2	5907820	5910708	2889	1	174000	NM_062779	0	WBGene00006933	vps-35	Vacuolar protein sorting-associated protein 35	WBGene00006933	WBGene00006933	#N/A	#N/A
2581	chrII	5908454	5909568	1115	+	exon	NM_001356847, exon 4 of 8)	338.05	Promoter	2	5907904	5910708	2805	1	174000	NM_001356847	550	WBGene00006933	vps-35	Vacuolar protein sorting-associated protein 35	WBGene00006933	WBGene00006933	#N/A	#N/A
565	chrI	13559589	13560151	563	+	promoter-TSS	NM_060976)	505.65	Promoter	1	13548472	13559344	10873	2	173224	NM_060976	-245	WBGene00006936	glp-4	Valine--tRNA ligase	WBGene00006936	WBGene00006936	#N/A	#N/A
1793	chrI	13555916	13556416	501	+	exon	NM_060976, exon 3 of 7)	136.9	Exon (NM_060976/173224, exon 3 of 7)	1	13548472	13559344	10873	2	173224	NM_060976	2928	WBGene00006936	glp-4	Valine--tRNA ligase	WBGene00006936	WBGene00006936	#N/A	#N/A
5884	chrIV	9210281	9211615	1335	+	intron	NM_001268440, intron 12 of 12)	338.85	Promoter	4	9210370	9211580	1211	1	177743	NM_001307110	0	WBGene00006941	wnk-1	Serine/threonine-protein kinase WNK	WBGene00006941	#N/A	#N/A	#N/A
6432	chrIV	9209008	9209508	501	+	exon	NM_069202, exon 11 of 14)	185.3	Promoter	4	9210370	9211580	1211	1	177743	NM_001307110	-862	WBGene00006941	wnk-1	Serine/threonine-protein kinase WNK	WBGene00006941	#N/A	#N/A	#N/A
4084	chrIII	5721772	5722560	789	+	promoter-TSS	NM_065835)	427.48	Promoter	3	5722883	5726750	3868	1	175802	NM_065835	-323	WBGene00006943	wrm-1	Armadillo repeat-containing protein wrm-1	WBGene00006943	WBGene00006943	#N/A	#N/A
4643	chrIII	5723427	5724092	666	+	exon	NM_065835, exon 3 of 9)	237.1	Promoter	3	5723639	5726750	3112	1	175802	NM_001312927	0	WBGene00006943	wrm-1	Armadillo repeat-containing protein wrm-1	WBGene00006943	WBGene00006943	#N/A	#N/A
5047	chrIII	5724624	5725124	501	+	exon	NM_065835, exon 5 of 9)	161.1	Promoter	3	5723639	5726750	3112	1	175802	NM_001312927	985	WBGene00006943	wrm-1	Armadillo repeat-containing protein wrm-1	WBGene00006943	WBGene00006943	#N/A	#N/A
6087	chrIV	4051650	4052406	757	+	promoter-TSS	NM_001047529)	269.85	Promoter	4	4050193	4051618	1426	2	177162	NM_001047529	-32	WBGene00006951	wrt-5	Warthog protein 5	WBGene00006951	WBGene00006951	#N/A	#N/A
3475	chrIII	4193435	4197107	3673	+	TTS	NM_001306671)	3332.92	Promoter	3	4193983	4194950	968	1	175541	NM_001083177	0	WBGene00006959	xbp-1	BZIP domain-containing protein	#N/A	WBGene00006959	#N/A	#N/A
133	chrI	4671579	4673000	1422	+	promoter-TSS	NM_001025787)	1648.36	Promoter	1	4666146	4671714	5569	2	172077	NM_001025787	0	WBGene00006961	xnp-1	Transcriptional regulator ATRX homolog	WBGene00006961	WBGene00006961	#N/A	#N/A
4536	chrIII	6857467	6857967	501	+	promoter-TSS	NM_001268013)	257.8	Promoter	3	6853300	6856804	3505	2	175954	NM_001268013	-663	WBGene00006971	zak-1	SAM domain-containing protein	WBGene00006971	WBGene00006971	#N/A	#N/A
5259	chrIV	6117547	6121039	3493	+	exon	NM_001306770, exon 3 of 8)	1715.15	Promoter	4	6118224	6120843	2620	1	177374	NM_001028139	0	WBGene00006974	zen-4	Kinesin-like protein	WBGene00006974	WBGene00006974	#N/A	#N/A
3441	chrIII	8799855	8803446	3592	+	promoter-TSS	NM_066544)	5195.04	Promoter	3	8802954	8805625	2672	1	176237	NM_001027440	0	WBGene00006975	zfp-1	Zinc finger protein zfp-1	WBGene00006975	WBGene00006975	#N/A	#N/A
4718	chrIII	8793034	8793646	613	+	exon	NM_001027439, exon 4 of 6)	219.25	Promoter	3	8792847	8806271	13425	1	176237	NR_136383	187	WBGene00006975	zfp-1	Zinc finger protein zfp-1	WBGene00006975	WBGene00006975	#N/A	#N/A
4992	chrIII	8804379	8804879	501	+	exon	NM_066542, exon 7 of 9)	169.1	Promoter	3	8802954	8805625	2672	1	176237	NM_001027440	1425	WBGene00006975	zfp-1	Zinc finger protein zfp-1	WBGene00006975	WBGene00006975	#N/A	#N/A
3942	chrIII	9002972	9004428	1457	+	exon	NM_066591, exon 4 of 7)	524.775	Promoter	3	9002789	9004535	1747	1	176274	NM_066591	183	WBGene00006977	zif-1	Zinc finger-interacting factor 1	#N/A	#N/A	#N/A	#N/A
1062	chrI	9846260	9846760	501	+	promoter-TSS	NM_060207)	290	Promoter	1	9847407	9849861	2455	1	192086	NM_060207	-647	WBGene00006978	zig-1	Zwei Ig domain protein zig-1	WBGene00006978	WBGene00006978	#N/A	#N/A
1752	chrI	9848172	9848672	501	+	intron	NM_060207, intron 2 of 6)	153	Promoter	1	9847407	9849861	2455	1	192086	NM_060207	765	WBGene00006978	zig-1	Zwei Ig domain protein zig-1	WBGene00006978	WBGene00006978	#N/A	#N/A
3952	chrIII	12335356	12336160	805	+	Intergenic		517.1	Promoter	3	12336924	12344995	8072	1	176656	NM_001027774	-764	WBGene00006986	zip-1	bZIP transcription factor family	WBGene00006986	WBGene00006986	#N/A	#N/A
2054	chrII	8456547	8458667	2121	+	promoter-TSS	NM_063383)	809.9	Promoter	2	8457821	8464249	6429	1	174350	NM_063383	0	WBGene00006994	zyg-9	Zygote defective protein 9	WBGene00006994	WBGene00006994	#N/A	#N/A
2448	chrII	8460555	8461088	534	+	intron	NM_063383, intron 3 of 9)	395.5	Exon (NM_063383/174350, exon 4 of 10)	2	8457821	8464249	6429	1	174350	NM_063383	2734	WBGene00006994	zyg-9	Zygote defective protein 9	WBGene00006994	WBGene00006994	#N/A	#N/A
2768	chrII	8459386	8459984	599	+	intron	NM_063383, intron 3 of 9)	278.4	Exon (NM_063383/174350, exon 3 of 10)	2	8457821	8464249	6429	1	174350	NM_063383	1565	WBGene00006994	zyg-9	Zygote defective protein 9	WBGene00006994	WBGene00006994	#N/A	#N/A
2462	chrII	13056650	13057351	702	+	promoter-TSS	NM_064375)	389.3	Promoter	2	13057152	13070649	13498	1	174951	NM_064375	0	WBGene00006999	zyx-1	Zyxin	WBGene00006999	WBGene00006999	#N/A	#N/A
2525	chrII	13066624	13067600	977	+	promoter-TSS	NM_064376)	361.067	Promoter	2	13067379	13070649	3271	1	174951	NM_064376	0	WBGene00006999	zyx-1	Zyxin	WBGene00006999	WBGene00006999	#N/A	#N/A
2989	chrII	13068741	13069271	531	+	intron	NM_001267435, intron 7 of 9)	227.75	Promoter	2	13067379	13070649	3271	1	174951	NM_064376	1362	WBGene00006999	zyx-1	Zyxin	WBGene00006999	WBGene00006999	#N/A	#N/A
3785	chrIII	2813895	2815462	1568	+	exon	NM_065222, exon 2 of 4)	706.16	Promoter	3	2812322	2814936	2615	2	175398	NM_065222	0	WBGene00007000	tufm-1	Elongation factor Tu, mitochondrial	WBGene00007000	WBGene00007000	#N/A	#N/A
6104	chrIV	884652	885155	504	+	Intergenic		264.25	Promoter	4	886563	889894	3332	1	176914	NM_067605	-1408	WBGene00007007	mak-2	MAP kinase-activated protein kinase mak-2	WBGene00007007	WBGene00007007	#N/A	#N/A
6112	chrIV	887650	888327	678	+	intron	NM_067605, intron 2 of 5)	260.667	Promoter	4	886563	889894	3332	1	176914	NM_067605	1087	WBGene00007007	mak-2	MAP kinase-activated protein kinase mak-2	WBGene00007007	WBGene00007007	#N/A	#N/A
728	chrI	538468	540315	1848	+	promoter-TSS	NM_001306343)	402.575	Promoter	1	539510	541631	2122	1	171647	NM_001306342	0	WBGene00007009	wwp-1	E3 ubiquitin-protein ligase;HECT-type E3 ubiquitin transferase	#N/A	WBGene00007009	#N/A	#N/A
900	chrI	542058	543428	1371	+	Intergenic		337.8	Distal Intergenic	1	539510	541631	2122	1	171647	NM_001306343	2548	WBGene00007009	wwp-1	E3 ubiquitin-protein ligase;HECT-type E3 ubiquitin transferase	#N/A	WBGene00007009	#N/A	#N/A
902	chrI	540986	541625	640	+	intron	NM_001306342, intron 5 of 5)	337.1	Promoter	1	539510	541631	2122	1	171647	NM_001306343	1476	WBGene00007009	wwp-1	E3 ubiquitin-protein ligase;HECT-type E3 ubiquitin transferase	#N/A	WBGene00007009	#N/A	#N/A
8435	chrX	17151083	17151673	591	+	promoter-TSS	NM_078377)	548.375	Promoter	6	17151523	17154473	2951	1	181755	NM_078377	0	WBGene00007011	mdt-1.2	Mediator of RNA polymerase II transcription subunit 1.2	WBGene00007011	WBGene00007011	#N/A	#N/A
3864	chrIII	5831108	5832806	1699	+	exon	NM_171867, exon 4 of 6)	598.067	Promoter	3	5830222	5833337	3116	2	175817	NM_171134	531	WBGene00007016	mdt-15	Mediator of RNA polymerase II transcription subunit 15	WBGene00007016	WBGene00007016	#N/A	#N/A
6732	chrV	20267106	20270623	3518	+	exon	NM_075508, exon 2 of 3)	1869.06	Promoter	5	20251969	20267229	15261	2	180325	NM_001269980	0	WBGene00007017	mdt-17	Mediator of RNA polymerase II transcription subunit 17	WBGene00007017	WBGene00007017	#N/A	WBGene00007017
4263	chrIII	11774489	11774989	501	+	promoter-TSS	NM_067122)	339.4	Promoter	3	11775116	11776585	1470	1	182863	NM_067122	-127	WBGene00007021	immp-1	Peptidase_S24 domain-containing protein	WBGene00007021	WBGene00007021	#N/A	#N/A
7190	chrV	9212427	9212956	530	+	intron	NM_072985, intron 2 of 7)	414.3	Promoter	5	9209704	9213651	3948	2	179303	NM_072985	695	WBGene00007023	mdt-27	MeDiaTor	WBGene00007023	WBGene00007023	#N/A	#N/A
1967	chrII	11675117	11677529	2413	+	promoter-TSS	NM_064091)	1156.76	Promoter	2	11661800	11675856	14057	2	174788	NM_001026859	0	WBGene00007028	trr-1	Transcription-associated protein 1	WBGene00007028	WBGene00007028	#N/A	#N/A
2451	chrII	11668273	11669666	1394	+	intron	NM_001026859, intron 9 of 21)	394.7	Exon (NM_001026859/174788, exon 9 of 22)	2	11661800	11675856	14057	2	174788	NM_001026859	6190	WBGene00007028	trr-1	Transcription-associated protein 1	WBGene00007028	WBGene00007028	#N/A	#N/A
2721	chrII	11670952	11671452	501	+	exon	NM_001026861, exon 8 of 22)	290	Exon (NM_001026859/174788, exon 8 of 22)	2	11661800	11675856	14057	2	174788	NM_001026859	4404	WBGene00007028	trr-1	Transcription-associated protein 1	WBGene00007028	WBGene00007028	#N/A	#N/A
2756	chrII	11673875	11674634	760	+	exon	NM_001026861, exon 5 of 22)	281.9	Promoter	2	11661800	11675856	14057	2	174788	NM_001026859	1222	WBGene00007028	trr-1	Transcription-associated protein 1	WBGene00007028	WBGene00007028	#N/A	#N/A
3260	chrII	11672585	11673085	501	+	exon	NM_001026861, exon 6 of 22)	177.2	Exon (NM_001026859/174788, exon 6 of 22)	2	11661800	11675856	14057	2	174788	NM_001026859	2771	WBGene00007028	trr-1	Transcription-associated protein 1	WBGene00007028	WBGene00007028	#N/A	#N/A
3423	chrIII	12607006	12609958	2953	+	promoter-TSS	NM_067241)	9703.08	Promoter	3	12600474	12608358	7885	2	176679	NM_067241	0	WBGene00007030	epc-1	Enhancer of PolyComb-like	WBGene00007030	WBGene00007030	#N/A	#N/A
4544	chrIII	12604328	12604983	656	+	exon	NM_067241, exon 5 of 9)	257.7	Exon (NM_067241/176679, exon 5 of 9)	3	12600474	12608358	7885	2	176679	NM_067241	3375	WBGene00007030	epc-1	Enhancer of PolyComb-like	WBGene00007030	WBGene00007030	#N/A	#N/A
28	chrI	7499816	7501989	2174	+	promoter-TSS	NM_001025838)	4744.1	Promoter	1	7501380	7503233	1854	1	172504	NM_001025838	0	WBGene00007042	pbrm-1	HMG box domain-containing protein	WBGene00007042	WBGene00007042	#N/A	#N/A
1585	chrI	7495720	7496349	630	+	exon	NM_001025837, exon 2 of 15)	177.2	Promoter	1	7495442	7503233	7792	1	172504	NM_001025837	278	WBGene00007042	pbrm-1	HMG box domain-containing protein	WBGene00007042	WBGene00007042	#N/A	#N/A
1606	chrI	7497304	7497804	501	+	exon	NM_001025837, exon 4 of 15)	177.2	Exon (NM_001025837/172504, exon 4 of 15)	1	7495442	7503233	7792	1	172504	NM_001025837	1862	WBGene00007042	pbrm-1	HMG box domain-containing protein	WBGene00007042	WBGene00007042	#N/A	#N/A
189	chrI	10297607	10298434	828	+	promoter-TSS	NM_060298)	1266.76	Promoter	1	10292139	10297846	5708	2	172896	NM_060298	0	WBGene00007047	wts-1	Serine/threonine-protein kinase WARTS homolog	WBGene00007047	WBGene00007047	#N/A	#N/A
948	chrI	10289909	10290458	550	+	Intergenic		319.75	Distal Intergenic	1	10292139	10297846	5708	2	172896	NM_060298	7388	WBGene00007047	wts-1	Serine/threonine-protein kinase WARTS homolog	WBGene00007047	WBGene00007047	#N/A	#N/A
1050	chrI	4696667	4697209	543	+	exon	NM_059025, exon 2 of 9)	292.9	Promoter	1	4686397	4697887	11491	2	172079	NM_059025	678	WBGene00007053	chd-7	Chromodomain and Helicase Domain protein	WBGene00007053	WBGene00007053	#N/A	#N/A
7189	chrV	8594240	8595324	1085	+	promoter-TSS	NM_072814)	414.325	Promoter	5	8594919	8597350	2432	1	179240	NM_072814	0	WBGene00007055	tag-196	Uncharacterized protein	WBGene00007055	WBGene00007055	#N/A	#N/A
4310	chrIII	8268257	8268817	561	+	promoter-TSS	NM_066416)	324.467	Promoter	3	8268666	8270533	1868	1	176166	NM_066416	0	WBGene00007056	crn-7	Cell-death-related nuclease 7	WBGene00007056	WBGene00007056	#N/A	#N/A
2651	chrII	275	959	685	+	Intergenic		306.1	Promoter	2	1867	4663	2797	1	181792	NM_061228	-908	WBGene00007063	2L52.1	Uncharacterized protein	WBGene00007063	WBGene00007063	#N/A	#N/A
2697	chrII	1240	1740	501	+	promoter-TSS	NM_061228)	297	Promoter	2	1867	4663	2797	1	181792	NM_061228	-127	WBGene00007063	2L52.1	Uncharacterized protein	WBGene00007063	WBGene00007063	#N/A	#N/A
7048	chrV	14135912	14136739	828	+	intron	NM_001356754, intron 1 of 11)	544.3	Promoter	5	14137348	14137640	293	2	353456	NM_074099	901	WBGene00007085	AH10.4	Uncharacterized protein	#N/A	WBGene00007085	#N/A	#N/A
5684	chrIV	12152065	12152565	501	+	promoter-TSS	NM_001268700)	452.2	Promoter	4	12151374	12151892	519	2	178165	NM_001268700	-173	WBGene00007092	B0001.7	Uncharacterized protein	WBGene00007092	WBGene00007092	#N/A	#N/A
5836	chrIV	12152820	12154088	1269	+	exon	NM_001268699, exon 4 of 13)	359.633	Promoter	4	12151374	12154242	2869	2	178165	NM_001268698	154	WBGene00007092	B0001.7	Uncharacterized protein	WBGene00007092	WBGene00007092	#N/A	#N/A
5284	chrIV	11310501	11312516	2016	+	intron	NM_069723, intron 3 of 5)	1507.1	Promoter	4	11311000	11312106	1107	1	178042	NM_069724	0	WBGene00007105	znf-207	BED-type domain-containing protein	WBGene00007105	WBGene00007105	#N/A	#N/A
5281	chrIV	11319482	11323338	3857	+	TTS	NM_001026090)	1520.62	Promoter	4	11320806	11323340	2535	1	178047	NM_069729	0	WBGene00007109	edg-1	Enlarged Deps-1 Granule phenotype	WBGene00007109	WBGene00007109	#N/A	#N/A
5675	chrIV	11327894	11329150	1257	+	TTS	NM_001276857)	457.3	Promoter	4	11327766	11329369	1604	2	178052	NM_069734	219	WBGene00007110	leo-1	RNA polymerase-associated protein LEO1	#N/A	WBGene00007110	#N/A	#N/A
5957	chrIV	11331199	11332512	1314	+	exon	NM_069735, exon 5 of 11)	307	Promoter	4	11329764	11332871	3108	2	178053	NM_069735	359	WBGene00007111	sart-3	Nuclear RNA-binding protein sart-3	#N/A	WBGene00007111	#N/A	#N/A
6329	chrIV	11332813	11334056	1244	+	promoter-TSS	NM_069735)	210.667	Promoter	4	11329764	11332871	3108	2	178053	NM_069735	0	WBGene00007111	sart-3	Nuclear RNA-binding protein sart-3	#N/A	WBGene00007111	#N/A	#N/A
6948	chrV	11731543	11734107	2565	+	TTS	NM_182413)	679.62	Promoter	5	11731316	11733470	2155	2	179607	NM_073561	0	WBGene00007118	npp-22	Nucleoporin ndc-1	WBGene00007118	WBGene00007118	#N/A	#N/A
7495	chrV	20476569	20477136	568	+	promoter-TSS	NR_102132)	278.4	Promoter	5	20473022	20476061	3040	2	181884	NR_102132	-508	WBGene00007124	B0250.7	Uncharacterized protein	WBGene00007124	WBGene00007124	#N/A	#N/A
7853	chrV	20475343	20476008	666	+	non-coding	NR_102132, exon 2 of 7)	193.3	Promoter	5	20473022	20476061	3040	2	181884	NR_102131	53	WBGene00007124	B0250.7	Uncharacterized protein	WBGene00007124	WBGene00007124	#N/A	#N/A
8377	chrX	9441312	9441939	628	+	promoter-TSS	NM_077185)	609.82	Promoter	6	9440398	9441564	1167	2	181891	NM_077185	0	WBGene00007128	memb-1	Golgi SNAP receptor complex member 2 homolog memb-1	WBGene00007128	WBGene00007128	#N/A	#N/A
8298	chrX	9430995	9431693	699	+	promoter-TSS	NM_077183)	717.44	Promoter	6	9431433	9432624	1192	1	181169	NM_077183	0	WBGene00007129	B0272.3	putative 3-hydroxyacyl-CoA dehydrogenase B0272.3	WBGene00007129	WBGene00007129	#N/A	#N/A
4231	chrIII	4380870	4381597	728	+	promoter-TSS	NM_065483)	351.2	Promoter	3	4379488	4381041	1554	2	175566	NM_065482	0	WBGene00007133	B0284.3	Uncharacterized protein	WBGene00007133	#N/A	#N/A	#N/A
4177	chrIII	4335566	4336240	675	+	intron	NM_001267985, intron 2 of 12)	375.1	Exon (NM_001267985/175559, exon 3 of 13)	3	4333396	4340232	6837	1	175559	NM_001267987	2170	WBGene00007135	cdk-12	Cyclin-dependent kinase 12	WBGene00007135	WBGene00007135	#N/A	#N/A
4270	chrIII	4332441	4333061	621	+	promoter-TSS	NM_001267987)	338.85	Promoter	3	4333396	4340232	6837	1	175559	NM_001267985	-335	WBGene00007135	cdk-12	Cyclin-dependent kinase 12	WBGene00007135	WBGene00007135	#N/A	#N/A
4713	chrIII	4330925	4331584	660	+	Intergenic		221	Distal Intergenic	3	4333396	4340232	6837	1	175559	NM_001267985	-1812	WBGene00007135	cdk-12	Cyclin-dependent kinase 12	WBGene00007135	WBGene00007135	#N/A	#N/A
3688	chrIII	4342809	4343830	1022	+	promoter-TSS	NM_065474)	940	Promoter	3	4342080	4343194	1115	2	175560	NM_065473	0	WBGene00007136	B0285.3	Uncharacterized protein	WBGene00007136	WBGene00007136	#N/A	#N/A
7118	chrV	13115655	13120099	4445	+	exon	NM_073866, exon 3 of 6)	476.6	Promoter	5	13116508	13120040	3533	1	179795	NM_073866	0	WBGene00007150	acly-2	ATP-citrate synthase	WBGene00007150	WBGene00007150	#N/A	#N/A
686	chrI	10097151	10097777	627	+	exon	NM_060263, exon 1 of 2)	428	Promoter	1	10097317	10097777	461	1	181946	NM_060263	0	WBGene00007158	B0379.6	Uncharacterized protein	WBGene00007158	#N/A	#N/A	#N/A
8507	chrX	16040136	16040694	559	+	intron	NR_053033, intron 1 of 1)	473.075	Promoter	6	16035224	16039225	4002	2	181682	NM_078223	-911	WBGene00007175	B0395.3	Carn_acyltransf domain-containing protein	WBGene00007175	WBGene00007175	#N/A	#N/A
2787	chrII	8907660	8908189	530	+	exon	NM_182149, exon 8 of 8)	274.4	Exon (NM_063493/174419, exon 8 of 8)	2	8911015	8912029	1015	2	181996	NM_063495	3840	WBGene00007179	B0457.4	Uncharacterized protein	WBGene00007179	WBGene00007179	#N/A	#N/A
2942	chrII	8921879	8922470	592	+	promoter-TSS	NM_001026727)	240.867	Promoter	2	8922452	8924287	1836	1	3565783	NM_001026727	0	WBGene00007180	B0457.6	Uncharacterized protein	WBGene00007180	#N/A	#N/A	#N/A
3527	chrIII	9464607	9468224	3618	+	promoter-TSS	NM_066682)	2072.87	Promoter	3	9463121	9465470	2350	2	176329	NM_066682	0	WBGene00007186	B0464.6	Uncharacterized protein	#N/A	WBGene00007186	#N/A	#N/A
2547	chrII	11344718	11345991	1274	+	TTS	NM_064024)	347.775	Promoter	2	11343868	11345615	1748	2	174734	NM_064023	0	WBGene00007192	nduf-11	NADH Ubiquinone oxidoreductase Fe-S protein	WBGene00007192	WBGene00007192	#N/A	#N/A
2222	chrII	11346696	11348509	1814	+	promoter-TSS	NM_064025)	550.533	Promoter	2	11346054	11347795	1742	2	174735	NM_001129102	0	WBGene00007193	B0491.6	Uncharacterized protein	#N/A	WBGene00007193	#N/A	#N/A
5220	chrIV	13880781	13883117	2337	+	promoter-TSS	NM_001268836)	2224.64	Promoter	4	13881321	13881486	166	1	178351	NM_001268833	0	WBGene00007196	B0513.4	Uncharacterized protein	WBGene00007196	WBGene00007196	#N/A	#N/A
1416	chrI	13397315	13397815	501	+	promoter-TSS	NM_001136276)	209.4	Promoter	1	13397270	13398480	1211	1	173208	NM_060957	45	WBGene00007214	C01A2.2	Uncharacterized protein	#N/A	#N/A	#N/A	#N/A
620	chrI	13384473	13384973	501	+	promoter-TSS	NM_060954)	466.7	Promoter	1	13384834	13386951	2118	1	173206	NM_060954	0	WBGene00007217	tads-1	Replication termination factor 2	WBGene00007217	WBGene00007217	#N/A	#N/A
3056	chrII	9269862	9270362	501	+	exon	NM_063574, exon 1 of 3)	215.1	Promoter	2	9269894	9271152	1259	1	174469	NM_063574	0	WBGene00007225	C01G6.3	Uncharacterized protein	WBGene00007225	WBGene00007225	#N/A	#N/A
2192	chrII	9273195	9274567	1373	+	promoter-TSS	NM_063575)	584.475	Promoter	2	9271726	9273024	1299	2	182077	NM_063575	-171	WBGene00007226	C01G6.4	RING-type domain-containing protein	WBGene00007226	WBGene00007226	#N/A	#N/A
6945	chrV	15081884	15083859	1976	+	promoter-TSS	NM_074313)	686.467	Promoter	5	15080168	15082420	2253	2	180015	NM_074312	0	WBGene00007237	C01G10.10	putative tRNA N6-adenosine threonylcarbamoyltransferase, mitochondrial	WBGene00007237	WBGene00007237	#N/A	#N/A
7056	chrV	15106151	15106666	516	+	promoter-TSS	NM_074322)	535.65	Promoter	5	15105390	15105906	517	2	180020	NM_074322	-245	WBGene00007239	C01G10.14	Major sperm protein	WBGene00007239	WBGene00007239	#N/A	#N/A
8380	chrX	12660864	12661492	629	+	promoter-TSS	NM_077713)	608.38	Promoter	6	12658476	12661062	2587	2	182100	NM_077713	0	WBGene00007259	C02B4.3	Uncharacterized protein	WBGene00007259	WBGene00007259	#N/A	#N/A
8750	chrX	11257062	11257584	523	+	promoter-TSS	NM_001029173)	343.95	Promoter	6	11257493	11259981	2489	1	181314	NM_001029172	0	WBGene00007266	C03A3.1	Uncharacterized protein	WBGene00007266	#N/A	#N/A	#N/A
8406	chrX	11261601	11263320	1720	+	promoter-TSS	NM_077478)	578.475	Promoter	6	11262911	11265889	2979	1	181315	NM_077478	0	WBGene00007267	C03A3.2	Transmembrane protein 104 homolog	WBGene00007267	WBGene00007267	#N/A	#N/A
4193	chrIII	4098771	4101339	2569	+	Intergenic		368.74	Promoter	3	4097128	4098128	1001	2	175526	NM_065421	-643	WBGene00007270	rei-1	Guanine nucleotide exchange factor rei-1	#N/A	WBGene00007270	#N/A	#N/A
8148	chrX	13665281	13665909	629	+	TTS	NM_077888)	1396.9	Promoter	6	13664596	13665130	535	1	3565535	NM_001029183	685	WBGene00007288	C04A11.5	Uncharacterized protein	WBGene00007288	WBGene00007288	#N/A	#N/A
580	chrI	9678776	9679654	879	+	promoter-TSS	NM_060172)	495.8	Promoter	1	9673858	9678498	4641	2	172816	NM_060172	-278	WBGene00007297	C04F12.1	Piwi domain-containing protein	WBGene00007297	WBGene00007297	#N/A	#N/A
6018	chrIV	10113161	10114226	1066	+	TTS	NR_131594)	292.7	Promoter	4	10112930	10114141	1212	1	177878	NM_069437	231	WBGene00007308	C04G2.9	Uncharacterized protein	WBGene00007308	WBGene00007308	#N/A	#N/A
5801	chrIV	10116883	10118708	1826	+	exon	NM_001307014, exon 2 of 3)	380.267	Promoter	4	10116768	10118021	1254	1	182234	NM_001307014	115	WBGene00007309	C04G2.10	Protein kinase domain-containing protein	WBGene00007309	WBGene00007309	#N/A	#N/A
2751	chrII	9921465	9922090	626	+	promoter-TSS	NM_063741)	282.575	Promoter	2	9922248	9930507	8260	1	174546	NM_063740	-158	WBGene00007329	C05C10.2	AAA_12 domain-containing protein;putative ATP-dependent helicase C05C10.2	WBGene00007329	WBGene00007329	#N/A	#N/A
1932	chrII	9937609	9941725	4117	+	promoter-TSS	NM_182255)	1393.68	Promoter	2	9939227	9940014	788	1	174551	NM_001026747	0	WBGene00007332	C05C10.5	Uncharacterized protein	WBGene00007332	WBGene00007332	#N/A	#N/A
8817	chrX	14746908	14747417	510	+	promoter-TSS	NM_001361825)	316.85	Promoter	6	14747340	14750030	2691	1	181568	NM_001361825	0	WBGene00007348	C05G5.2	Uncharacterized protein	WBGene00007348	WBGene00007348	#N/A	#N/A
8127	chrX	14753464	14755539	2076	+	intron	NM_078049, intron 2 of 5)	1713.88	Promoter	6	14754032	14755816	1785	1	181570	NM_078049	0	WBGene00007350	sucl-1	Succinate--CoA ligase [ADP/GDP-forming] subunit alpha, mitochondrial	WBGene00007350	WBGene00007350	#N/A	#N/A
1853	chrII	10558392	10564240	5849	+	promoter-TSS	NR_003399)	2493.51	Promoter	2	10560333	10563390	3058	2	174624	NM_063872	0	WBGene00007352	cdc-48.1	Transitional endoplasmic reticulum ATPase homolog 1	WBGene00007352	WBGene00007352	#N/A	#N/A
2429	chrII	10572919	10574134	1216	+	intron	NM_063875, intron 3 of 4)	405.7	Promoter	2	10572314	10574015	1702	1	174626	NM_063875	605	WBGene00007354	C06A1.3	Putative serine/threonine-protein phosphatase C06A1.3	WBGene00007354	WBGene00007354	#N/A	#N/A
1811	chrII	10574374	10581166	6793	+	Intergenic		4335.59	Promoter	2	10579380	10579793	414	1	174630	NM_063877	0	WBGene00007355	rpb-6	putative DNA-directed RNA polymerases I, II, and III subunit RPABC2	#N/A	WBGene00007355	#N/A	#N/A
6870	chrV	15479804	15480951	1148	+	exon	NM_074453, exon 4 of 7)	873.2	Promoter	5	15479544	15481372	1829	2	182297	NM_074453	421	WBGene00007367	nhr-150	Nuclear hormone receptor family member nhr-150	WBGene00007367	WBGene00007367	#N/A	#N/A
7129	chrV	15497604	15498168	565	+	promoter-TSS	NM_074458)	467.925	Promoter	5	15498743	15511232	12490	1	246012	NM_074458	-575	WBGene00007372	C06B8.7	Uncharacterized protein	WBGene00007372	WBGene00007372	#N/A	#N/A
5841	chrIV	10780500	10781025	526	+	promoter-TSS	NM_069599)	356.3	Promoter	4	10779326	10780607	1282	2	177972	NM_069599	0	WBGene00007384	swt-3	Sugar transporter SWEET1	WBGene00007384	WBGene00007384	#N/A	#N/A
6628	chrIV	10781986	10782486	501	+	Intergenic		153	Promoter	4	10779326	10780607	1282	2	177972	NM_069599	-1379	WBGene00007384	swt-3	Sugar transporter SWEET1	WBGene00007384	WBGene00007384	#N/A	#N/A
7985	chrV	11140298	11140798	501	+	promoter-TSS	NM_073432)	161.1	Promoter	5	11141498	11143063	1566	1	179544	NM_073432	-700	WBGene00007388	folt-1	Folate transporter 1	WBGene00007388	#N/A	#N/A	#N/A
3557	chrIII	9667680	9668657	978	+	promoter-TSS	NM_066736)	1818.28	Promoter	3	9663683	9667529	3847	2	182357	NM_066736	-151	WBGene00007405	C07A9.9	Uncharacterized protein	WBGene00007405	WBGene00007405	#N/A	#N/A
3702	chrIII	9664655	9666859	2205	+	intron	NM_066736, intron 1 of 3)	885.433	Promoter	3	9663683	9667529	3847	2	182357	NM_066736	670	WBGene00007405	C07A9.9	Uncharacterized protein	WBGene00007405	WBGene00007405	#N/A	#N/A
6794	chrV	10133123	10134986	1864	+	promoter-TSS	NM_001361766)	1273.28	Promoter	5	10130768	10133946	3179	2	179410	NM_001269255	0	WBGene00007428	wdr-20	WD repeat-containing protein 20 homolog;WD_REPEATS_REGION domain-containing protein	WBGene00007428	WBGene00007428	#N/A	#N/A
6970	chrV	10138466	10139043	578	+	intron	NM_001269256, intron 2 of 2)	654.1	Intron (NM_001269256/179411, intron 2 of 2)	5	10142651	10142881	231	1	179411	NM_001269257	-3608	WBGene00007429	C08B6.8	Exonuclease domain-containing protein;putative oligoribonuclease	WBGene00007429	WBGene00007429	#N/A	#N/A
5788	chrIV	11150648	11151457	810	+	promoter-TSS	NM_001047447)	387.9	Promoter	4	11150997	11154102	3106	1	178022	NM_001047447	0	WBGene00007444	C08F8.2	ATP-dependent RNA helicase SUV3 homolog, mitochondrial;RNA helicase	#N/A	WBGene00007444	#N/A	#N/A
6454	chrIV	11153285	11153785	501	+	intron	NM_001047447, intron 10 of 12)	181.1	Promoter	4	11152458	11154102	1645	1	178022	NM_001268613	827	WBGene00007444	C08F8.2	ATP-dependent RNA helicase SUV3 homolog, mitochondrial;RNA helicase	#N/A	WBGene00007444	#N/A	#N/A
5401	chrIV	11154528	11156494	1967	+	exon	NM_069689, exon 2 of 5)	903.06	Promoter	4	11155062	11156454	1393	1	178023	NM_001306930	0	WBGene00007445	C08F8.3	Uncharacterized protein	WBGene00007445	WBGene00007445	#N/A	#N/A
1837	chrII	9885963	9893181	7219	+	exon	NM_063735, exon 3 of 6)	2762.51	Promoter	2	9882848	9886438	3591	2	174542	NM_001026769	0	WBGene00007464	algn-8	putative dolichyl pyrophosphate Glc1Man9GlcNAc2 alpha-1,3-glucosyltransferase	WBGene00007464	WBGene00007464	#N/A	#N/A
5479	chrIV	1274514	1275046	533	+	TTS	NM_171263)	684.033	Promoter	4	1275934	1276318	385	1	182452	NM_001307555	-888	WBGene00007476	C09E9.1	Uncharacterized protein	WBGene00007476	WBGene00007476	#N/A	#N/A
5537	chrIV	1277031	1277572	542	+	TTS	NM_171266)	601	Promoter	4	1276665	1276903	239	1	182452	NM_001307554	366	WBGene00007476	C09E9.1	Uncharacterized protein	WBGene00007476	WBGene00007476	#N/A	#N/A
6587	chrIV	1278860	1279360	501	+	Intergenic		161.1	Distal Intergenic	4	1276665	1276903	239	1	182452	NM_001307554	2195	WBGene00007476	C09E9.1	Uncharacterized protein	WBGene00007476	WBGene00007476	#N/A	#N/A
2700	chrII	14697785	14698336	552	+	promoter-TSS	NM_064651)	295.6	Promoter	2	14698826	14699311	486	1	182455	NM_064651	-490	WBGene00007478	C09F9.1	Uncharacterized protein	WBGene00007478	WBGene00007478	#N/A	#N/A
5539	chrIV	8865130	8866522	1393	+	promoter-TSS	NM_069135)	599.125	Promoter	4	8862768	8865046	2279	2	177702	NM_069135	-84	WBGene00007492	C09G9.1	Uncharacterized protein	WBGene00007492	WBGene00007492	#N/A	#N/A
6526	chrIV	8863854	8864354	501	+	intron	NM_001276828, intron 3 of 4)	169.1	Promoter	4	8862425	8865046	2622	2	177702	NM_001276828	692	WBGene00007492	C09G9.1	Uncharacterized protein	WBGene00007492	WBGene00007492	#N/A	#N/A
6449	chrIV	8868310	8868810	501	+	exon	NM_069136, exon 7 of 8)	185.3	Promoter	4	8868150	8869285	1136	2	182462	NM_001136373	475	WBGene00007493	npp-23	Nuclear Pore complex Protein	#N/A	WBGene00007493	#N/A	#N/A
2578	chrII	11102936	11103674	739	+	promoter-TSS	NM_001267347)	338.85	Promoter	2	11100972	11102946	1975	2	182478	NM_001267347	0	WBGene00007499	C09H10.5	Uncharacterized protein	WBGene00007499	WBGene00007499	#N/A	#N/A
1891	chrII	11105798	11107707	1910	+	TTS	NM_063978)	1701.12	Promoter	2	11106636	11107942	1307	1	174697	NM_063979	0	WBGene00007500	nasp-1	SHNi-TPR domain-containing protein	WBGene00007500	WBGene00007500	#N/A	#N/A
6084	chrIV	9365161	9366216	1056	+	exon	NM_001307052, exon 5 of 32)	271.367	Promoter	4	9343737	9366454	22718	2	182492	NM_001268458	238	WBGene00007505	pezo-1	Piezo-type mechanosensitive ion channel component;Piezo_RRas_bdg domain-containing protein	WBGene00007505	WBGene00007505	#N/A	#N/A
6129	chrIV	9346287	9346916	630	+	exon	NM_001307053, exon 11 of 17)	257.7	Exon (NM_001306748/182492, exon 2 of 8)	4	9343737	9349140	5404	2	182492	NM_001306748	2224	WBGene00007505	pezo-1	Piezo-type mechanosensitive ion channel component;Piezo_RRas_bdg domain-containing protein	WBGene00007505	WBGene00007505	#N/A	#N/A
6174	chrIV	9347603	9348500	898	+	intron	NM_001268456, intron 10 of 16)	253.2	Promoter	4	9343737	9349140	5404	2	182492	NM_001306748	640	WBGene00007505	pezo-1	Piezo-type mechanosensitive ion channel component;Piezo_RRas_bdg domain-containing protein	WBGene00007505	WBGene00007505	#N/A	#N/A
6633	chrIV	9355360	9355860	501	+	promoter-TSS	NM_001268457)	153	Promoter	4	9343737	9355568	11832	2	182492	NM_001268456	0	WBGene00007505	pezo-1	Piezo-type mechanosensitive ion channel component;Piezo_RRas_bdg domain-containing protein	WBGene00007505	WBGene00007505	#N/A	#N/A
5823	chrIV	11470047	11470774	728	+	promoter-TSS	NM_069763)	368.9	Promoter	4	11470436	11473311	2876	1	178069	NM_069763	0	WBGene00007513	wht-2	ABC transporter domain-containing protein	WBGene00007513	WBGene00007513	#N/A	#N/A
5232	chrIV	11478245	11481666	3422	+	promoter-TSS	NM_069766)	1966.08	Promoter	4	11473633	11479232	5600	2	178070	NM_069764	0	WBGene00007514	catp-8	putative manganese-transporting ATPase catp-8	WBGene00007514	WBGene00007514	#N/A	#N/A
6383	chrIV	11467907	11468407	501	+	promoter-TSS	NM_001083192)	193.3	Promoter	4	11465486	11467232	1747	2	259598	NM_001083192	-675	WBGene00007515	C10C6.7	Uncharacterized protein	WBGene00007515	WBGene00007515	#N/A	WBGene00007515
9402	chrX	9584328	9584828	501	+	promoter-TSS	NM_077214)	161.1	Promoter	6	9584695	9586137	1443	1	181178	NM_077214	0	WBGene00007516	gpx-5	Glutathione peroxidase	WBGene00007516	#N/A	#N/A	#N/A
9255	chrX	9622607	9623107	501	+	promoter-TSS	NM_001029216)	209.4	Promoter	6	9623304	9624659	1356	1	3565053	NM_001029216	-197	WBGene00007522	C11E4.8	Uncharacterized protein	#N/A	WBGene00007522	#N/A	#N/A
8177	chrX	14312311	14312943	633	+	promoter-TSS	NM_077984)	1122.04	Promoter	6	14308253	14311669	3417	2	181537	NM_077984	-642	WBGene00007529	C11H1.3	RING-type domain-containing protein	WBGene00007529	WBGene00007529	#N/A	#N/A
6722	chrV	10235929	10239404	3476	+	intron	NR_069262, intron 2 of 4)	1959.8	Promoter	5	10236274	10238061	1788	2	179423	NM_001047616	0	WBGene00007534	fubl-1	FUBp (FUBP) Like	WBGene00007534	WBGene00007534	#N/A	#N/A
7712	chrV	11012216	11012716	501	+	promoter-TSS	NM_073404)	233.3	Promoter	5	11011906	11012366	461	2	182580	NM_073404	0	WBGene00007553	C13G3.1	Uncharacterized protein	WBGene00007553	#N/A	#N/A	WBGene00007553
3235	chrII	10594631	10595234	604	+	promoter-TSS	NM_063884)	180.8	Promoter	2	10593651	10594756	1106	2	182581	NM_063884	0	WBGene00007557	C14A4.6	Uncharacterized protein	WBGene00007557	WBGene00007557	#N/A	#N/A
4525	chrIII	3712278	3712944	667	+	promoter-TSS	NM_065351)	260.2	Promoter	3	3713547	3718594	5048	1	175477	NM_065351	-603	WBGene00007577	nrde-1	Uncharacterized protein	WBGene00007577	WBGene00007577	#N/A	#N/A
4118	chrIII	3725855	3726965	1111	+	promoter-TSS	NM_065354)	405.75	Promoter	3	3725155	3726498	1344	2	175480	NM_065354	0	WBGene00007580	C14B1.9	CPG4 domain-containing protein	#N/A	#N/A	#N/A	#N/A
7049	chrV	12604156	12605782	1627	+	exon	NM_073752, exon 5 of 8)	544.133	Exon (NM_073752/179726, exon 5 of 8)	5	12607415	12607963	549	1	179727	NM_073753	-1633	WBGene00007589	erg-28	putative ergosterol biosynthetic protein 28 homolog	WBGene00007589	WBGene00007589	#N/A	#N/A
129	chrI	12206481	12207342	862	+	promoter-TSS	NM_060681)	1683.5	Promoter	1	12207099	12212206	5108	1	182630	NM_060681	0	WBGene00007602	C15C6.3	Uncharacterized protein	WBGene00007602	WBGene00007602	#N/A	#N/A
3455	chrIII	4170810	4176703	5894	+	exon	NM_065433, exon 5 of 7)	4404.07	Promoter	3	4171340	4172065	726	1	175534	NM_065432	0	WBGene00007625	C16C10.4	putative histone deacetylase complex subunit SAP18	WBGene00007625	WBGene00007625	#N/A	#N/A
3891	chrIII	4150685	4151446	762	+	promoter-TSS	NM_001322781)	568	Promoter	3	4147454	4150892	3439	2	175528	NM_001322780	0	WBGene00007631	wht-3	ABC transporter ATP-binding protein/permease wht-3;ABC transporter domain-containing protein	WBGene00007631	WBGene00007631	#N/A	WBGene00007631
534	chrI	11611155	11611738	584	+	promoter-TSS	NM_060560)	532.35	Promoter	1	11604611	11611301	6691	2	173044	NM_060558	0	WBGene00007640	pcmd-1	PeriCentriolar MatriX Deficient	WBGene00007640	WBGene00007640	#N/A	#N/A
875	chrI	9430410	9431190	781	+	promoter-TSS	NM_060105)	340.1	Promoter	1	9431249	9433810	2562	1	182726	NR_136361	-59	WBGene00007646	nkb-1	Sodium/potassium-transporting ATPase subunit beta-1	WBGene00007646	WBGene00007646	#N/A	#N/A
9016	chrX	9941344	9941862	519	+	promoter-TSS	NM_077267)	259.6	Promoter	6	9941760	9944468	2709	1	181207	NM_077267	0	WBGene00007652	C17G1.5	Uncharacterized protein	WBGene00007652	WBGene00007652	#N/A	#N/A
3932	chrIII	11814437	11815245	809	+	intron	NR_052169, intron 1 of 1)	533.82	Promoter	3	11816578	11819610	3033	1	176611	NM_067129	-1333	WBGene00007679	C18D11.1	Uncharacterized protein	WBGene00007679	WBGene00007679	#N/A	#N/A
5124	chrIII	11817793	11818293	501	+	intron	NM_067129, intron 2 of 4)	145	Promoter	3	11816578	11819610	3033	1	176611	NM_067129	1215	WBGene00007679	C18D11.1	Uncharacterized protein	WBGene00007679	WBGene00007679	#N/A	#N/A
3634	chrIII	11823252	11825028	1777	+	exon	NM_067131, exon 2 of 3)	1136.66	Promoter	3	11823792	11824440	649	1	182788	NM_067131	0	WBGene00007681	C18D11.3	Uncharacterized protein	WBGene00007681	WBGene00007681	#N/A	#N/A
4039	chrIII	11811774	11812454	681	+	intron	NR_052169, intron 1 of 1)	449.933	Promoter	3	11810560	11810969	410	1	259533	NM_001026006	1214	WBGene00007682	C18D11.6	Uncharacterized protein	WBGene00007682	WBGene00007682	WBGene00007682	#N/A
1942	chrII	8964673	8965524	852	+	promoter-TSS	NR_023948)	1302.12	Promoter	2	8964343	8964889	547	2	174428	NM_063506	0	WBGene00007684	C18E9.4	Complex I-B12	WBGene00007684	WBGene00007684	#N/A	#N/A
1938	chrII	8972190	8975237	3048	+	promoter-TSS	NM_063511)	1350.44	Promoter	2	8972375	8973566	1192	2	174431	NM_063511	0	WBGene00007686	tomm-40	Mitochondrial import receptor subunit TOM40 homolog	#N/A	WBGene00007686	#N/A	#N/A
2802	chrII	8962051	8962614	564	+	promoter-TSS	NM_001361869)	269.55	Promoter	2	8955415	8961840	6426	2	174427	NM_001361869	-211	WBGene00007690	sftd-3	Vesicle transport protein	WBGene00007690	WBGene00007690	#N/A	#N/A
385	chrI	10161397	10162500	1104	+	promoter-TSS	NM_060274)	741.98	Promoter	1	10162389	10163185	797	1	172880	NM_060274	0	WBGene00007705	C25A1.1	FAM192A_Fyv6_N domain-containing protein	WBGene00007705	WBGene00007705	#N/A	#N/A
643	chrI	10163039	10163539	501	+	TTS	NM_060275)	452.2	Promoter	1	10162389	10163185	797	1	172880	NM_060274	650	WBGene00007705	C25A1.1	FAM192A_Fyv6_N domain-containing protein	WBGene00007705	WBGene00007705	#N/A	#N/A
130	chrI	10177708	10180100	2393	+	promoter-TSS	NM_060278)	1672.44	Promoter	1	10179042	10179236	195	1	172883	NM_060278	0	WBGene00007708	nola-3	Putative H/ACA ribonucleoprotein complex subunit 3	WBGene00007708	WBGene00007708	#N/A	#N/A
185	chrI	10183875	10191694	7820	+	TTS	NM_060282)	1275.57	Promoter	1	10184646	10185446	801	2	172885	NM_060281	0	WBGene00007709	clec-87	C-type lectin domain-containing protein 87	WBGene00007709	WBGene00007709	#N/A	#N/A
120	chrI	10191781	10193978	2198	+	promoter-TSS	NM_001361835)	1765.83	Promoter	1	10191499	10192641	1143	2	172888	NM_001361834	0	WBGene00007711	lid-1	AB hydrolase-1 domain-containing protein;Abhydrolase domain-containing protein lid-1	#N/A	#N/A	#N/A	#N/A
6001	chrIV	12453710	12454210	501	+	exon	NM_069978, exon 1 of 6)	297	Promoter	4	12452285	12454081	1797	2	182915	NM_069978	0	WBGene00007732	spe-44	SAND domain-containing protein	#N/A	#N/A	#N/A	#N/A
5829	chrIV	12467644	12468317	674	+	promoter-TSS	NM_001268721)	366.175	Promoter	4	12468670	12470188	1519	1	178199	NM_001268721	-353	WBGene00007736	igdb-2	Ig-like and fibronectin type-III domain-containing protein 2	WBGene00007736	WBGene00007736	#N/A	#N/A
943	chrI	7515801	7516301	501	+	promoter-TSS	NM_001025840)	322.2	Promoter	1	7514147	7515069	923	2	259317	NM_001025840	-732	WBGene00007743	C26C6.9	GOLD domain-containing protein	WBGene00007743	#N/A	#N/A	#N/A
7239	chrV	12158191	12158957	767	+	promoter-TSS	NM_001129391)	384.675	Promoter	5	12155027	12158344	3318	2	179667	NM_001129391	0	WBGene00007756	C27A7.5	ANK_REP_REGION domain-containing protein;Asparaginase	WBGene00007756	WBGene00007756	#N/A	#N/A
5395	chrIV	8901458	8902865	1408	+	exon	NM_069145, exon 2 of 4)	926.6	Promoter	4	8901661	8902960	1300	1	177707	NM_069145	0	WBGene00007762	C27B7.5	CCHC-type domain-containing protein	WBGene00007762	WBGene00007762	#N/A	#N/A
8237	chrX	14853607	14854353	747	+	promoter-TSS	NM_078064)	846.967	Promoter	6	14852869	14853754	886	2	182961	NM_078063	0	WBGene00007771	C27C12.1	Uncharacterized protein	WBGene00007771	WBGene00007771	#N/A	#N/A
8386	chrX	14840771	14841634	864	+	Intergenic		601.3	Distal Intergenic	6	14845944	14848494	2551	1	181580	NM_078061	-4310	WBGene00007772	egrh-1	EGR (Early Growth factor Response factor) Homolog	WBGene00007772	WBGene00007772	#N/A	#N/A
9150	chrX	14842746	14843407	662	+	Intergenic		237.8	Distal Intergenic	6	14845944	14848494	2551	1	181580	NM_078061	-2537	WBGene00007772	egrh-1	EGR (Early Growth factor Response factor) Homolog	WBGene00007772	WBGene00007772	#N/A	#N/A
5933	chrIV	12715940	12716785	846	+	Intergenic		319.4	Promoter	4	12717934	12719351	1418	1	178226	NM_070027	-1149	WBGene00007777	C27D8.1	Protein kinase domain-containing protein	WBGene00007777	WBGene00007777	#N/A	#N/A
6009	chrIV	12718170	12719199	1030	+	intron	NM_070027, intron 2 of 3)	296.45	Promoter	4	12717934	12719351	1418	1	178226	NM_070027	236	WBGene00007777	C27D8.1	Protein kinase domain-containing protein	WBGene00007777	WBGene00007777	#N/A	#N/A
6632	chrIV	12709530	12710030	501	+	exon	NM_001047450, exon 4 of 10)	153	Promoter	4	12706917	12710499	3583	2	178224	NM_001047449	469	WBGene00007779	C27D8.3	Uncharacterized protein	WBGene00007779	WBGene00007779	#N/A	#N/A
6994	chrV	9983787	9985367	1581	+	TTS	NM_001129395)	620.78	Promoter	5	9984064	9984794	731	2	179391	NM_001129394	0	WBGene00007786	rmd-2	TPR_REGION domain-containing protein	#N/A	WBGene00007786	#N/A	#N/A
8014	chrV	9986012	9986512	501	+	promoter-TSS	NM_171523)	161.1	Promoter	5	9984064	9986277	2214	2	179391	NM_171522	0	WBGene00007786	rmd-2	TPR_REGION domain-containing protein	#N/A	WBGene00007786	#N/A	#N/A
3803	chrIII	4434200	4436196	1997	+	promoter-TSS	NM_065500)	665.66	Promoter	3	4429724	4434344	4621	2	175580	NM_065500	0	WBGene00007788	C28A5.1	Uncharacterized protein	WBGene00007788	WBGene00007788	#N/A	#N/A
4194	chrIII	4439560	4440079	520	+	promoter-TSS	NM_065501)	368.567	Promoter	3	4434864	4439543	4680	2	3565701	NM_065501	-17	WBGene00007789	C28A5.2	Uncharacterized protein	WBGene00007789	WBGene00007789	#N/A	#N/A
8841	chrX	13419682	13420349	668	+	promoter-TSS	NM_077835)	308.15	Promoter	6	13419030	13419896	867	2	181464	NM_077835	0	WBGene00007812	C29F7.3	UMP-CMP kinase 1	WBGene00007812	WBGene00007812	#N/A	#N/A
[truncated: 7,693 more rows]

## Sheet: B. Control_37
	seqnames	start	end	width	strand	V4		V5	annotation	geneChr	geneStart	geneEnd	geneLength	geneStrand	geneId	transcriptId	distanceToTSS	Wormbase_ID	SYMBOL	GENENAME	peaks present in sams-1HS	peaks present in sams4HS	genesup.ev.37	genes.up.34
[truncated: 10,371 more rows]

[truncated: 7 more sheets: C. S1_15, D. S1_37, E. S4_15, F. S4_37, G. Cat1, H. Cat2, I. Cat3]
